# Supplementary material for: A detailed genome-wide reconstruction of mouse metabolism based on human Recon 1
Source: BMC Syst Biol. 2010 Oct 19;4:140. doi: 10.1186/1752-0509-4-140 (PMC2978158; doi:10.1186/1752-0509-4-140)
Supplement: Additional file 6 — Supplemental file S6: A detailed reaction list of all reactions in the iMM1415, including the biomass reaction. [file 1752-0509-4-140-S6.XLS]

## Sheet: Reactions
Note: The BiGG database (bigg.ucsd.edu) contains detailed description of metabolites, genes, bibliography etc.)					2
Reaction name	Subsystem	Formula	Demand/Exchange/Biomass reaction	Gene Association	Is Gene Associated	Compartment code		Compartment	Transporter	Compartment
DM_13-cis-oretn(n)'	'	13-cis-oretn(n) -> '		''	0	n)'	n	Nucleus	0	Nucleus	1
DM_13-cis-retn(n)'	'	13-cis-retn(n) -> '		''	0	n)'	n	Nucleus	0	Nucleus	1
DM_Asn-X-Ser/Thr(ly)'	'	Asn-X-Ser/Thr(l) -> '		''	0	y)'	y	Lysosome	0	Lysosome	1
DM_Ser-Gly/Ala-X-Gly(ly)'	'	Ser-Gly/Ala-X-Gly(l) -> '		''	0	y)'	y	Lysosome	0	Lysosome	1
DM_Ser/Thr(ly)'	'	Ser/Thr(l) -> '		''	0	y)'	y	Lysosome	0	Lysosome	1
DM_atp(c)'	'	atp(c) + h2o(c) -> adp(c) + h(c) + pi(c) '		''	0	c)'	c	Cytosol	0	Cytosol	1
DM_avite1(c)'	'	avite1(c) -> '		''	0	c)'	c	Cytosol	0	Cytosol	1
DM_avite2(c)'	'	avite2(c) -> '		''	0	c)'	c	Cytosol	0	Cytosol	1
DM_bvite(c)'	'	bvite(c) -> '		''	0	c)'	c	Cytosol	0	Cytosol	1
DM_core5(g)'	'	core5(g) -> '		''	0	g)'	g	Golgi	0	Golgi	1
DM_core7(g)'	'	core7(g) -> '		''	0	g)'	g	Golgi	0	Golgi	1
DM_core8(g)'	'	core8(g) -> '		''	0	g)'	g	Golgi	0	Golgi	1
DM_datp(m)'	'	datp(m) -> '		''	0	m)'	m	Mitochondria	0	Mitochondria	1
DM_datp(n)'	'	datp(n) -> '		''	0	n)'	n	Nucleus	0	Nucleus	1
DM_dctp(m)'	'	dctp(m) -> '		''	0	m)'	m	Mitochondria	0	Mitochondria	1
DM_dctp(n)'	'	dctp(n) -> '		''	0	n)'	n	Nucleus	0	Nucleus	1
DM_dem2emgacpail_prot_hs(r)'	'	dem2emgacpail_prot_hs(r) -> '		''	0	r)'	r	Ribosome	0	Ribosome	1
DM_dgpi_prot_hs(r)'	'	dgpi_prot_hs(r) -> '		''	0	r)'	r	Ribosome	0	Ribosome	1
DM_dgtp(m)'	'	dgtp(m) -> '		''	0	m)'	m	Mitochondria	0	Mitochondria	1
DM_dgtp(n)'	'	dgtp(n) -> '		''	0	n)'	n	Nucleus	0	Nucleus	1
DM_dsT_antigen(g)'	'	dsT_antigen(g) -> '		''	0	g)'	g	Golgi	0	Golgi	1
DM_dttp(m)'	'	dttp(m) -> '		''	0	m)'	m	Mitochondria	0	Mitochondria	1
DM_dttp(n)'	'	dttp(n) -> '		''	0	n)'	n	Nucleus	0	Nucleus	1
DM_ethamp(r)'	'	ethamp(r) -> '		''	0	r)'	r	Ribosome	0	Ribosome	1
DM_gncore2(g)'	'	gncore2(g) -> '		''	0	g)'	g	Golgi	0	Golgi	1
DM_gpi_sig(er)'	'	gpi_sig(r) -> '		''	0	r)'	r	Ribosome	0	Ribosome	1
DM_hretn(n)'	'	hretn(n) -> '		''	0	n)'	n	Nucleus	0	Nucleus	1
DM_kdn(c)'	'	kdn(c) -> '		''	0	c)'	c	Cytosol	0	Cytosol	1
DM_m(em)3gacpail_prot_hs(r)'	'	m(em)3gacpail_prot_hs(r) -> '		''	0	r)'	r	Ribosome	0	Ribosome	1
DM_melanin(c)'	'	melanin(c) -> '		''	0	c)'	c	Cytosol	0	Cytosol	1
DM_mem2emgacpail_prot_hs(r)'	'	mem2emgacpail_prot_hs(r) -> '		''	0	r)'	r	Ribosome	0	Ribosome	1
DM_n5m2masn(g)'	'	n5m2masn(g) -> '		''	0	g)'	g	Golgi	0	Golgi	1
DM_oretn(n)'	'	oretn(n) -> '		''	0	n)'	n	Nucleus	0	Nucleus	1
DM_sTn_antigen(g)'	'	sTn_antigen(g) -> '		''	0	g)'	g	Golgi	0	Golgi	1
DM_sprm(c)'	'	sprm(c) -> '		''	0	c)'	c	Cytosol	0	Cytosol	1
DM_yvite(c)'	'	yvite(c) -> '		''	0	c)'	c	Cytosol	0	Cytosol	1
DM_T_antigen(g)'	'	T_antigen(g) <=> '		''	0	g)'	g	Golgi	0	Golgi	1
EX_10fthf(e)'	'	10fthf(e) <=> '		''	0	e)'	e	Extracellular	0	Extracellular	1
EX_10fthf5glu(e)'	'	10fthf5glu(e) <=> '		''	0	e)'	e	Extracellular	0	Extracellular	1
EX_10fthf6glu(e)'	'	10fthf6glu(e) <=> '		''	0	e)'	e	Extracellular	0	Extracellular	1
EX_10fthf7glu(e)'	'	10fthf7glu(e) <=> '		''	0	e)'	e	Extracellular	0	Extracellular	1
EX_11-cis-retfa(e)'	'	11-cis-retfa(e) <=> '		''	0	e)'	e	Extracellular	0	Extracellular	1
EX_13-cis-retnglc(e)'	'	13-cis-retnglc(e) <=> '		''	0	e)'	e	Extracellular	0	Extracellular	1
EX_1glyc_hs(e)'	'	1glyc_hs(e) <=> '		''	0	e)'	e	Extracellular	0	Extracellular	1
EX_1mncam(e)'	'	1mncam(e) <=> '		''	0	e)'	e	Extracellular	0	Extracellular	1
EX_2425dhvitd2(e)'	'	2425dhvitd2(e) <=> '		''	0	e)'	e	Extracellular	0	Extracellular	1
EX_2425dhvitd3(e)'	'	2425dhvitd3(e) <=> '		''	0	e)'	e	Extracellular	0	Extracellular	1
EX_24nph(e)'	'	24nph(e) <=> '		''	0	e)'	e	Extracellular	0	Extracellular	1
EX_25hvitd2(e)'	'	25hvitd2(e) <=> '		''	0	e)'	e	Extracellular	0	Extracellular	1
EX_25hvitd3(e)'	'	25hvitd3(e) <=> '		''	0	e)'	e	Extracellular	0	Extracellular	1
EX_2hb(e)'	'	2hb(e) <=> '		''	0	e)'	e	Extracellular	0	Extracellular	1
EX_2mcit(e)'	'	2mcit(e) <=> '		''	0	e)'	e	Extracellular	0	Extracellular	1
EX_34dhoxpeg(e)'	'	34dhoxpeg(e) <=> '		''	0	e)'	e	Extracellular	0	Extracellular	1
EX_34dhphe(e)'	'	34dhphe(e) <=> '		''	0	e)'	e	Extracellular	0	Extracellular	1
EX_35cgmp(e)'	'	35cgmp(e) <=> '		''	0	e)'	e	Extracellular	0	Extracellular	1
EX_3aib(e)'	'	3aib(e) <=> '		''	0	e)'	e	Extracellular	0	Extracellular	1
EX_3aib-D(e)'	'	3aib-D(e) <=> '		''	0	e)'	e	Extracellular	0	Extracellular	1
EX_3mlda(e)'	'	3mlda(e) <=> '		''	0	e)'	e	Extracellular	0	Extracellular	1
EX_4abut(e)'	'	4abut(e) <=> '		''	0	e)'	e	Extracellular	0	Extracellular	1
EX_4hdebrisoquine(e)'	'	4hdebrisoquine(e) <=> '		''	0	e)'	e	Extracellular	0	Extracellular	1
EX_4hphac(e)'	'	4hphac(e) <=> '		''	0	e)'	e	Extracellular	0	Extracellular	1
EX_4mptnl(e)'	'	4mptnl(e) <=> '		''	0	e)'	e	Extracellular	0	Extracellular	1
EX_4mtolbutamide(e)'	'	4mtolbutamide(e) <=> '		''	0	e)'	e	Extracellular	0	Extracellular	1
EX_4nph(e)'	'	4nph(e) <=> '		''	0	e)'	e	Extracellular	0	Extracellular	1
EX_4nphsf(e)'	'	4nphsf(e) <=> '		''	0	e)'	e	Extracellular	0	Extracellular	1
EX_4pyrdx(e)'	'	4pyrdx(e) <=> '		''	0	e)'	e	Extracellular	0	Extracellular	1
EX_5adtststerone(e)'	'	5adtststerone(e) <=> '		''	0	e)'	e	Extracellular	0	Extracellular	1
EX_5adtststeroneglc(e)'	'	5adtststeroneglc(e) <=> '		''	0	e)'	e	Extracellular	0	Extracellular	1
EX_5adtststerones(e)'	'	5adtststerones(e) <=> '		''	0	e)'	e	Extracellular	0	Extracellular	1
EX_5dhf(e)'	'	5dhf(e) <=> '		''	0	e)'	e	Extracellular	0	Extracellular	1
EX_5fthf(e)'	'	5fthf(e) <=> '		''	0	e)'	e	Extracellular	0	Extracellular	1
EX_5homeprazole(e)'	'	5homeprazole(e) <=> '		''	0	e)'	e	Extracellular	0	Extracellular	1
EX_5htrp(e)'	'	5htrp(e) <=> '		''	0	e)'	e	Extracellular	0	Extracellular	1
EX_5mthf(e)'	'	5mthf(e) <=> '		''	0	e)'	e	Extracellular	0	Extracellular	1
EX_5thf(e)'	'	5thf(e) <=> '		''	0	e)'	e	Extracellular	0	Extracellular	1
EX_6dhf(e)'	'	6dhf(e) <=> '		''	0	e)'	e	Extracellular	0	Extracellular	1
EX_6htststerone(e)'	'	6htststerone(e) <=> '		''	0	e)'	e	Extracellular	0	Extracellular	1
EX_6thf(e)'	'	6thf(e) <=> '		''	0	e)'	e	Extracellular	0	Extracellular	1
EX_7dhf(e)'	'	7dhf(e) <=> '		''	0	e)'	e	Extracellular	0	Extracellular	1
EX_7thf(e)'	'	7thf(e) <=> '		''	0	e)'	e	Extracellular	0	Extracellular	1
EX_9-cis-retfa(e)'	'	9-cis-retfa(e) <=> '		''	0	e)'	e	Extracellular	0	Extracellular	1
EX_CLPND(e)'	'	clpnd(e) <=> '		''	0	e)'	e	Extracellular	0	Extracellular	1
EX_Lcystin(e)'	'	Lcystin(e) <=> '		''	0	e)'	e	Extracellular	0	Extracellular	1
EX_Rtotal(e)'	'	Rtotal(e) <=> '		''	0	e)'	e	Extracellular	0	Extracellular	1
EX_Rtotal2(e)'	'	Rtotal2(e) <=> '		''	0	e)'	e	Extracellular	0	Extracellular	1
EX_Rtotal3(e)'	'	Rtotal3(e) <=> '		''	0	e)'	e	Extracellular	0	Extracellular	1
EX_Tyr-ggn(e)'	'	Tyr-ggn(e) <=> '		''	0	e)'	e	Extracellular	0	Extracellular	1
EX_abt(e)'	'	abt(e) <=> '		''	0	e)'	e	Extracellular	0	Extracellular	1
EX_ac(e)'	'	ac(e) <=> '		''	0	e)'	e	Extracellular	0	Extracellular	1
EX_acac(e)'	'	acac(e) <=> '		''	0	e)'	e	Extracellular	0	Extracellular	1
EX_acald(e)'	'	acald(e) <=> '		''	0	e)'	e	Extracellular	0	Extracellular	1
EX_acetone(e)'	'	acetone(e) <=> '		''	0	e)'	e	Extracellular	0	Extracellular	1
EX_acgalfucgalacgalfuc12gal14acglcgalgluside_hs(e)'	'	acgalfucgalacgalfuc12gal14acglcgalgluside_hs(e) <=> '		''	0	e)'	e	Extracellular	0	Extracellular	1
EX_acgalfucgalacgalfucgalacglcgal14acglcgalgluside_hs(e)'	'	acgalfucgalacgalfucgalacglcgal14acglcgalgluside_hs(e) <=> '		''	0	e)'	e	Extracellular	0	Extracellular	1
EX_acgam(e)'	'	acgam(e) <=> '		''	0	e)'	e	Extracellular	0	Extracellular	1
EX_ach(e)'	'	ach(e) <=> '		''	0	e)'	e	Extracellular	0	Extracellular	1
EX_acn13acngalgbside_hs(e)'	'	acn13acngalgbside_hs(e) <=> '		''	0	e)'	e	Extracellular	0	Extracellular	1
EX_acn23acngalgbside_hs(e)'	'	acn23acngalgbside_hs(e) <=> '		''	0	e)'	e	Extracellular	0	Extracellular	1
EX_acnacngal14acglcgalgluside_hs(e)'	'	acnacngal14acglcgalgluside_hs(e) <=> '		''	0	e)'	e	Extracellular	0	Extracellular	1
EX_acnacngalgbside_hs(e)'	'	acnacngalgbside_hs(e) <=> '		''	0	e)'	e	Extracellular	0	Extracellular	1
EX_acngalacglcgal14acglcgalgluside_hs(e)'	'	acngalacglcgal14acglcgalgluside_hs(e) <=> '		''	0	e)'	e	Extracellular	0	Extracellular	1
EX_ade(e)'	'	ade(e) <=> '		''	0	e)'	e	Extracellular	0	Extracellular	1
EX_adn(e)'	'	adn(e) <=> '		''	0	e)'	e	Extracellular	0	Extracellular	1
EX_adp'	'	adp(e) <=> '		''	0	dp'	e	Extracellular	0	Extracellular	1
EX_adprbp(e)'	'	adprbp(e) <=> '		''	0	e)'	e	Extracellular	0	Extracellular	1
EX_adprib(e)'	'	adprib(e) <=> '		''	0	e)'	e	Extracellular	0	Extracellular	1
EX_adrn(e)'	'	adrn(e) <=> '		''	0	e)'	e	Extracellular	0	Extracellular	1
EX_adrnl(e)'	'	adrnl(e) <=> '		''	0	e)'	e	Extracellular	0	Extracellular	1
EX_aflatoxin(e)'	'	aflatoxin(e) <=> '		''	0	e)'	e	Extracellular	0	Extracellular	1
EX_ahandrostanglc(e)'	'	ahandrostanglc(e) <=> '		''	0	e)'	e	Extracellular	0	Extracellular	1
EX_ak2lgchol_hs(e)'	'	ak2lgchol_hs(e) <=> '		''	0	e)'	e	Extracellular	0	Extracellular	1
EX_akg(e)'	'	akg(e) <=> '		''	0	e)'	e	Extracellular	0	Extracellular	1
EX_ala-B(e)'	'	ala-B(e) <=> '		''	0	e)'	e	Extracellular	0	Extracellular	1
EX_ala-D(e)'	'	ala-D(e) <=> '		''	0	e)'	e	Extracellular	0	Extracellular	1
EX_ala-L(e)'	'	ala-L(e) <=> '		''	0	e)'	e	Extracellular	0	Extracellular	1
EX_aldstrn(e)'	'	aldstrn(e) <=> '		''	0	e)'	e	Extracellular	0	Extracellular	1
EX_amp(e)'	'	amp(e) <=> '		''	0	e)'	e	Extracellular	0	Extracellular	1
EX_andrstrn(e)'	'	andrstrn(e) <=> '		''	0	e)'	e	Extracellular	0	Extracellular	1
EX_andrstrnglc(e)'	'	andrstrnglc(e) <=> '		''	0	e)'	e	Extracellular	0	Extracellular	1
EX_antipyrene(e)'	'	antipyrene(e) <=> '		''	0	e)'	e	Extracellular	0	Extracellular	1
EX_apnnox(e)'	'	apnnox(e) <=> '		''	0	e)'	e	Extracellular	0	Extracellular	1
EX_appnn(e)'	'	appnn(e) <=> '		''	0	e)'	e	Extracellular	0	Extracellular	1
EX_aprgstrn(e)'	'	aprgstrn(e) <=> '		''	0	e)'	e	Extracellular	0	Extracellular	1
EX_aqcobal(e)'	'	aqcobal(e) <=> '		''	0	e)'	e	Extracellular	0	Extracellular	1
EX_arab-L(e)'	'	arab-L(e) <=> '		''	0	e)'	e	Extracellular	0	Extracellular	1
EX_arach(e)'	'	arach(e) <=> '		''	0	e)'	e	Extracellular	0	Extracellular	1
EX_arachd(e)'	'	arachd(e) <=> '		''	0	e)'	e	Extracellular	0	Extracellular	1
EX_arg-L(e)'	'	arg-L(e) <=> '		''	0	e)'	e	Extracellular	0	Extracellular	1
EX_ascb-L(e)'	'	ascb-L(e) <=> '		''	0	e)'	e	Extracellular	0	Extracellular	1
EX_asn-L(e)'	'	asn-L(e) <=> '		''	0	e)'	e	Extracellular	0	Extracellular	1
EX_asp-D(e)'	'	asp-D(e) <=> '		''	0	e)'	e	Extracellular	0	Extracellular	1
EX_asp-L(e)'	'	asp-L(e) <=> '		''	0	e)'	e	Extracellular	0	Extracellular	1
EX_atp(e)'	'	atp(e) <=> '		''	0	e)'	e	Extracellular	0	Extracellular	1
EX_avite1(e)'	'	avite1(e) <=> '		''	0	e)'	e	Extracellular	0	Extracellular	1
EX_avite2(e)'	'	avite2(e) <=> '		''	0	e)'	e	Extracellular	0	Extracellular	1
EX_bhb(e)'	'	bhb(e) <=> '		''	0	e)'	e	Extracellular	0	Extracellular	1
EX_bildglcur(e)'	'	bildglcur(e) <=> '		''	0	e)'	e	Extracellular	0	Extracellular	1
EX_bilglcur(e)'	'	bilglcur(e) <=> '		''	0	e)'	e	Extracellular	0	Extracellular	1
EX_bilirub(e)'	'	bilirub(e) <=> '		''	0	e)'	e	Extracellular	0	Extracellular	1
EX_biocyt(e)'	'	biocyt(e) <=> '		''	0	e)'	e	Extracellular	0	Extracellular	1
EX_btn(e)'	'	btn(e) <=> '		''	0	e)'	e	Extracellular	0	Extracellular	1
EX_but(e)'	'	but(e) <=> '		''	0	e)'	e	Extracellular	0	Extracellular	1
EX_bvite(e)'	'	bvite(e) <=> '		''	0	e)'	e	Extracellular	0	Extracellular	1
EX_bz(e)'	'	bz(e) <=> '		''	0	e)'	e	Extracellular	0	Extracellular	1
EX_ca2(e)'	'	ca2(e) <=> '		''	0	e)'	e	Extracellular	0	Extracellular	1
EX_camp(e)'	'	camp(e) <=> '		''	0	e)'	e	Extracellular	0	Extracellular	1
EX_caro(e)'	'	caro(e) <=> '		''	0	e)'	e	Extracellular	0	Extracellular	1
EX_carveol(e)'	'	carveol(e) <=> '		''	0	e)'	e	Extracellular	0	Extracellular	1
EX_cca_d3(e)'	'	cca_d3(e) <=> '		''	0	e)'	e	Extracellular	0	Extracellular	1
EX_cgly(e)'	'	cgly(e) <=> '		''	0	e)'	e	Extracellular	0	Extracellular	1
EX_chol(e)'	'	chol(e) <=> '		''	0	e)'	e	Extracellular	0	Extracellular	1
EX_cholate(e)'	'	cholate(e) <=> '		''	0	e)'	e	Extracellular	0	Extracellular	1
EX_chsterol(e)'	'	chsterol(e) <=> '		''	0	e)'	e	Extracellular	0	Extracellular	1
EX_chtn(e)'	'	chtn(e) <=> '		''	0	e)'	e	Extracellular	0	Extracellular	1
EX_cit(e)'	'	cit(e) <=> '		''	0	e)'	e	Extracellular	0	Extracellular	1
EX_cl(e)'	'	cl(e) <=> '		''	0	e)'	e	Extracellular	0	Extracellular	1
EX_cmp(e)'	'	cmp(e) <=> '		''	0	e)'	e	Extracellular	0	Extracellular	1
EX_co(e)'	'	co(e) <=> '		''	0	e)'	e	Extracellular	0	Extracellular	1
EX_co2(e)'	'	co2(e) <=> '		''	0	e)'	e	Extracellular	0	Extracellular	1
EX_coumarin(e)'	'	coumarin(e) <=> '		''	0	e)'	e	Extracellular	0	Extracellular	1
EX_creat(e)'	'	creat(e) <=> '		''	0	e)'	e	Extracellular	0	Extracellular	1
EX_crmp_hs(e)'	'	crmp_hs(e) <=> '		''	0	e)'	e	Extracellular	0	Extracellular	1
EX_crn(e)'	'	crn(e) <=> '		''	0	e)'	e	Extracellular	0	Extracellular	1
EX_crtsl(e)'	'	crtsl(e) <=> '		''	0	e)'	e	Extracellular	0	Extracellular	1
EX_crtstrn(e)'	'	crtstrn(e) <=> '		''	0	e)'	e	Extracellular	0	Extracellular	1
EX_crvnc(e)'	'	crvnc(e) <=> '		''	0	e)'	e	Extracellular	0	Extracellular	1
EX_csn(e)'	'	csn(e) <=> '		''	0	e)'	e	Extracellular	0	Extracellular	1
EX_cspg_a(e)'	'	cspg_a(e) <=> '		''	0	e)'	e	Extracellular	0	Extracellular	1
EX_cspg_b(e)'	'	cspg_b(e) <=> '		''	0	e)'	e	Extracellular	0	Extracellular	1
EX_cspg_c(e)'	'	cspg_c(e) <=> '		''	0	e)'	e	Extracellular	0	Extracellular	1
EX_cspg_d(e)'	'	cspg_d(e) <=> '		''	0	e)'	e	Extracellular	0	Extracellular	1
EX_cspg_e(e)'	'	cspg_e(e) <=> '		''	0	e)'	e	Extracellular	0	Extracellular	1
EX_cyan(e)'	'	cyan(e) <=> '		''	0	e)'	e	Extracellular	0	Extracellular	1
EX_cys-L(e)'	'	cys-L(e) <=> '		''	0	e)'	e	Extracellular	0	Extracellular	1
EX_cytd(e)'	'	cytd(e) <=> '		''	0	e)'	e	Extracellular	0	Extracellular	1
EX_dad-2(e)'	'	dad-2(e) <=> '		''	0	e)'	e	Extracellular	0	Extracellular	1
EX_dad-5(e)'	'	dad-5(e) <=> '		''	0	e)'	e	Extracellular	0	Extracellular	1
EX_dag_hs(e)'	'	dag_hs(e) <=> '		''	0	e)'	e	Extracellular	0	Extracellular	1
EX_dcsptn1(e)'	'	dcsptn1(e) <=> '		''	0	e)'	e	Extracellular	0	Extracellular	1
EX_dcyt(e)'	'	dcyt(e) <=> '		''	0	e)'	e	Extracellular	0	Extracellular	1
EX_debrisoquine(e)'	'	debrisoquine(e) <=> '		''	0	e)'	e	Extracellular	0	Extracellular	1
EX_dgchol(e)'	'	dgchol(e) <=> '		''	0	e)'	e	Extracellular	0	Extracellular	1
EX_dgsn(e)'	'	dgsn(e) <=> '		''	0	e)'	e	Extracellular	0	Extracellular	1
EX_dhdascb(e)'	'	dhdascb(e) <=> '		''	0	e)'	e	Extracellular	0	Extracellular	1
EX_dheas(e)'	'	dheas(e) <=> '		''	0	e)'	e	Extracellular	0	Extracellular	1
EX_dhf(e)'	'	dhf(e) <=> '		''	0	e)'	e	Extracellular	0	Extracellular	1
EX_digalsgalside_hs(e)'	'	digalsgalside_hs(e) <=> '		''	0	e)'	e	Extracellular	0	Extracellular	1
EX_din(e)'	'	din(e) <=> '		''	0	e)'	e	Extracellular	0	Extracellular	1
EX_dlnlcg(e)'	'	dlnlcg(e) <=> '		''	0	e)'	e	Extracellular	0	Extracellular	1
EX_dmantipyrine(e)'	'	dmantipyrine(e) <=> '		''	0	e)'	e	Extracellular	0	Extracellular	1
EX_dmhptcrn(e)'	'	dmhptcrn(e) <=> '		''	0	e)'	e	Extracellular	0	Extracellular	1
EX_dopa(e)'	'	dopa(e) <=> '		''	0	e)'	e	Extracellular	0	Extracellular	1
EX_dopasf(e)'	'	dopasf(e) <=> '		''	0	e)'	e	Extracellular	0	Extracellular	1
EX_drib(e)'	'	drib(e) <=> '		''	0	e)'	e	Extracellular	0	Extracellular	1
EX_duri(e)'	'	duri(e) <=> '		''	0	e)'	e	Extracellular	0	Extracellular	1
EX_eaflatoxin(e)'	'	eaflatoxin(e) <=> '		''	0	e)'	e	Extracellular	0	Extracellular	1
EX_ebastine(e)'	'	ebastine(e) <=> '		''	0	e)'	e	Extracellular	0	Extracellular	1
EX_ebastineoh(e)'	'	ebastineoh(e) <=> '		''	0	e)'	e	Extracellular	0	Extracellular	1
EX_eicostet(e)'	'	eicostet(e) <=> '		''	0	e)'	e	Extracellular	0	Extracellular	1
EX_elaid(e)'	'	elaid(e) <=> '		''	0	e)'	e	Extracellular	0	Extracellular	1
EX_estradiol(e)'	'	estradiol(e) <=> '		''	0	e)'	e	Extracellular	0	Extracellular	1
EX_estradiolglc(e)'	'	estradiolglc(e) <=> '		''	0	e)'	e	Extracellular	0	Extracellular	1
EX_estriolglc(e)'	'	estriolglc(e) <=> '		''	0	e)'	e	Extracellular	0	Extracellular	1
EX_estroneglc(e)'	'	estroneglc(e) <=> '		''	0	e)'	e	Extracellular	0	Extracellular	1
EX_estrones(e)'	'	estrones(e) <=> '		''	0	e)'	e	Extracellular	0	Extracellular	1
EX_etoh(e)'	'	etoh(e) <=> '		''	0	e)'	e	Extracellular	0	Extracellular	1
EX_fe2(e)'	'	fe2(e) <=> '		''	0	e)'	e	Extracellular	0	Extracellular	1
EX_fe3(e)'	'	fe3(e) <=> '		''	0	e)'	e	Extracellular	0	Extracellular	1
EX_fol(e)'	'	fol(e) <=> '		''	0	e)'	e	Extracellular	0	Extracellular	1
EX_for(e)'	'	for(e) <=> '		''	0	e)'	e	Extracellular	0	Extracellular	1
EX_fru(e)'	'	fru(e) <=> '		''	0	e)'	e	Extracellular	0	Extracellular	1
EX_fuc-L(e)'	'	fuc-L(e) <=> '		''	0	e)'	e	Extracellular	0	Extracellular	1
EX_fuc13galacglcgal14acglcgalgluside_hs(e)'	'	fuc13galacglcgal14acglcgalgluside_hs(e) <=> '		''	0	e)'	e	Extracellular	0	Extracellular	1
EX_fuc14galacglcgalgluside_hs(e)'	'	fuc14galacglcgalgluside_hs(e) <=> '		''	0	e)'	e	Extracellular	0	Extracellular	1
EX_fucacgalfucgalacglcgalgluside_hs(e)'	'	fucacgalfucgalacglcgalgluside_hs(e) <=> '		''	0	e)'	e	Extracellular	0	Extracellular	1
EX_fucacngal14acglcgalgluside_hs(e)'	'	fucacngal14acglcgalgluside_hs(e) <=> '		''	0	e)'	e	Extracellular	0	Extracellular	1
EX_fucacngalacglcgalgluside_hs(e)'	'	fucacngalacglcgalgluside_hs(e) <=> '		''	0	e)'	e	Extracellular	0	Extracellular	1
EX_fucfuc12gal14acglcgalgluside_hs(e)'	'	fucfuc12gal14acglcgalgluside_hs(e) <=> '		''	0	e)'	e	Extracellular	0	Extracellular	1
EX_fucfuc132galacglcgal14acglcgalgluside_hs(e)'	'	fucfuc132galacglcgal14acglcgalgluside_hs(e) <=> '		''	0	e)'	e	Extracellular	0	Extracellular	1
EX_fucfucfucgalacglc13galacglcgal14acglcgalgluside_hs(e)'	'	fucfucfucgalacglc13galacglcgal14acglcgalgluside_hs(e) <=> '		''	0	e)'	e	Extracellular	0	Extracellular	1
EX_fucfucfucgalacglcgal14acglcgalgluside_hs(e)'	'	fucfucfucgalacglcgal14acglcgalgluside_hs(e) <=> '		''	0	e)'	e	Extracellular	0	Extracellular	1
EX_fucfucgalacglcgalgluside_hs(e)'	'	fucfucgalacglcgalgluside_hs(e) <=> '		''	0	e)'	e	Extracellular	0	Extracellular	1
EX_fucgal14acglcgalgluside_hs(e)'	'	fucgal14acglcgalgluside_hs(e) <=> '		''	0	e)'	e	Extracellular	0	Extracellular	1
EX_fucgalfucgalacglcgalgluside_hs(e)'	'	fucgalfucgalacglcgalgluside_hs(e) <=> '		''	0	e)'	e	Extracellular	0	Extracellular	1
EX_fucgalgbside_hs(e)'	'	fucgalgbside_hs(e) <=> '		''	0	e)'	e	Extracellular	0	Extracellular	1
EX_gal(e)'	'	gal(e) <=> '		''	0	e)'	e	Extracellular	0	Extracellular	1
EX_galacglcgalgbside_hs(e)'	'	galacglcgalgbside_hs(e) <=> '		''	0	e)'	e	Extracellular	0	Extracellular	1
EX_galfuc12gal14acglcgalgluside_hs(e)'	'	galfuc12gal14acglcgalgluside_hs(e) <=> '		''	0	e)'	e	Extracellular	0	Extracellular	1
EX_galfucgalacglcgal14acglcgalgluside_hs(e)'	'	galfucgalacglcgal14acglcgalgluside_hs(e) <=> '		''	0	e)'	e	Extracellular	0	Extracellular	1
EX_galgalfucfucgalacglcgalacglcgal14acglcgalgluside_hs(e)'	'	galgalfucfucgalacglcgalacglcgal14acglcgalgluside_hs(e) <=> '		''	0	e)'	e	Extracellular	0	Extracellular	1
EX_galgalgalthcrm_hs(e)'	'	galgalgalthcrm_hs(e) <=> '		''	0	e)'	e	Extracellular	0	Extracellular	1
EX_gam(e)'	'	gam(e) <=> '		''	0	e)'	e	Extracellular	0	Extracellular	1
EX_gbside_hs(e)'	'	gbside_hs(e) <=> '		''	0	e)'	e	Extracellular	0	Extracellular	1
EX_gchola(e)'	'	gchola(e) <=> '		''	0	e)'	e	Extracellular	0	Extracellular	1
EX_gd1b2_hs(e)'	'	gd1b2_hs(e) <=> '		''	0	e)'	e	Extracellular	0	Extracellular	1
EX_gd1c_hs(e)'	'	gd1c_hs(e) <=> '		''	0	e)'	e	Extracellular	0	Extracellular	1
EX_gdchola(e)'	'	gdchola(e) <=> '		''	0	e)'	e	Extracellular	0	Extracellular	1
EX_gdp(e)'	'	gdp(e) <=> '		''	0	e)'	e	Extracellular	0	Extracellular	1
EX_glc(e)'	'	glc-D(e) <=> '		''	0	e)'	e	Extracellular	0	Extracellular	1
EX_gln-L(e)'	'	gln-L(e) <=> '		''	0	e)'	e	Extracellular	0	Extracellular	1
EX_glu-L(e)'	'	glu-L(e) <=> '		''	0	e)'	e	Extracellular	0	Extracellular	1
EX_gluala(e)'	'	gluala(e) <=> '		''	0	e)'	e	Extracellular	0	Extracellular	1
EX_gly(e)'	'	gly(e) <=> '		''	0	e)'	e	Extracellular	0	Extracellular	1
EX_glyb(e)'	'	glyb(e) <=> '		''	0	e)'	e	Extracellular	0	Extracellular	1
EX_glyc(e)'	'	glyc(e) <=> '		''	0	e)'	e	Extracellular	0	Extracellular	1
EX_glyc-S(e)'	'	glyc-S(e) <=> '		''	0	e)'	e	Extracellular	0	Extracellular	1
EX_glygn2(e)'	'	glygn2(e) <=> '		''	0	e)'	e	Extracellular	0	Extracellular	1
EX_glygn4(e)'	'	glygn4(e) <=> '		''	0	e)'	e	Extracellular	0	Extracellular	1
EX_glygn5(e)'	'	glygn5(e) <=> '		''	0	e)'	e	Extracellular	0	Extracellular	1
EX_gmp(e)'	'	gmp(e) <=> '		''	0	e)'	e	Extracellular	0	Extracellular	1
EX_gp1c_hs(e)'	'	gp1c_hs(e) <=> '		''	0	e)'	e	Extracellular	0	Extracellular	1
EX_gp1calpha_hs(e)'	'	gp1calpha_hs(e) <=> '		''	0	e)'	e	Extracellular	0	Extracellular	1
EX_gq1b_hs(e)'	'	gq1b_hs(e) <=> '		''	0	e)'	e	Extracellular	0	Extracellular	1
EX_gq1balpha_hs(e)'	'	gq1balpha_hs(e) <=> '		''	0	e)'	e	Extracellular	0	Extracellular	1
EX_gsn(e)'	'	gsn(e) <=> '		''	0	e)'	e	Extracellular	0	Extracellular	1
EX_gt1a_hs(e)'	'	gt1a_hs(e) <=> '		''	0	e)'	e	Extracellular	0	Extracellular	1
EX_gthox(e)'	'	gthox(e) <=> '		''	0	e)'	e	Extracellular	0	Extracellular	1
EX_gthrd(e)'	'	gthrd(e) <=> '		''	0	e)'	e	Extracellular	0	Extracellular	1
EX_gtp(e)'	'	gtp(e) <=> '		''	0	e)'	e	Extracellular	0	Extracellular	1
EX_gua(e)'	'	gua(e) <=> '		''	0	e)'	e	Extracellular	0	Extracellular	1
EX_h(e)'	'	h(e) <=> '		''	0	e)'	e	Extracellular	0	Extracellular	1
EX_h2o(e)'	'	h2o(e) <=> '		''	0	e)'	e	Extracellular	0	Extracellular	1
EX_h2o2(e)'	'	h2o2(e) <=> '		''	0	e)'	e	Extracellular	0	Extracellular	1
EX_ha(e)'	'	ha(e) <=> '		''	0	e)'	e	Extracellular	0	Extracellular	1
EX_ha_pre1(e)'	'	ha_pre1(e) <=> '		''	0	e)'	e	Extracellular	0	Extracellular	1
EX_hco3(e)'	'	hco3(e) <=> '		''	0	e)'	e	Extracellular	0	Extracellular	1
EX_hcoumarin(e)'	'	hcoumarin(e) <=> '		''	0	e)'	e	Extracellular	0	Extracellular	1
EX_hdca(e)'	'	hdca(e) <=> '		''	0	e)'	e	Extracellular	0	Extracellular	1
EX_hdcea(e)'	'	hdcea(e) <=> '		''	0	e)'	e	Extracellular	0	Extracellular	1
EX_hestratriol(e)'	'	hestratriol(e) <=> '		''	0	e)'	e	Extracellular	0	Extracellular	1
EX_hexc(e)'	'	hexc(e) <=> '		''	0	e)'	e	Extracellular	0	Extracellular	1
EX_his-L(e)'	'	his-L(e) <=> '		''	0	e)'	e	Extracellular	0	Extracellular	1
EX_hista(e)'	'	hista(e) <=> '		''	0	e)'	e	Extracellular	0	Extracellular	1
EX_hom-L(e)'	'	hom-L(e) <=> '		''	0	e)'	e	Extracellular	0	Extracellular	1
EX_hpdca(e)'	'	hpdca(e) <=> '		''	0	e)'	e	Extracellular	0	Extracellular	1
EX_hspg(e)'	'	hspg(e) <=> '		''	0	e)'	e	Extracellular	0	Extracellular	1
EX_htaxol(e)'	'	htaxol(e) <=> '		''	0	e)'	e	Extracellular	0	Extracellular	1
EX_hxan(e)'	'	hxan(e) <=> '		''	0	e)'	e	Extracellular	0	Extracellular	1
EX_i(e)'	'	i(e) <=> '		''	0	e)'	e	Extracellular	0	Extracellular	1
EX_idp(e)'	'	idp(e) <=> '		''	0	e)'	e	Extracellular	0	Extracellular	1
EX_ile-L(e)'	'	ile-L(e) <=> '		''	0	e)'	e	Extracellular	0	Extracellular	1
EX_imp(e)'	'	imp(e) <=> '		''	0	e)'	e	Extracellular	0	Extracellular	1
EX_inost(e)'	'	inost(e) <=> '		''	0	e)'	e	Extracellular	0	Extracellular	1
EX_ins(e)'	'	ins(e) <=> '		''	0	e)'	e	Extracellular	0	Extracellular	1
EX_k(e)'	'	k(e) <=> '		''	0	e)'	e	Extracellular	0	Extracellular	1
EX_ksi(e)'	'	ksi(e) <=> '		''	0	e)'	e	Extracellular	0	Extracellular	1
EX_ksi_deg1(e)'	'	ksi_deg1(e) <=> '		''	0	e)'	e	Extracellular	0	Extracellular	1
EX_ksii_core2(e)'	'	ksii_core2(e) <=> '		''	0	e)'	e	Extracellular	0	Extracellular	1
EX_ksii_core4(e)'	'	ksii_core4(e) <=> '		''	0	e)'	e	Extracellular	0	Extracellular	1
EX_lac-D(e)'	'	lac-D(e) <=> '		''	0	e)'	e	Extracellular	0	Extracellular	1
EX_lac-L(e)'	'	lac-L(e) <=> '		''	0	e)'	e	Extracellular	0	Extracellular	1
EX_lcts(e)'	'	lcts(e) <=> '		''	0	e)'	e	Extracellular	0	Extracellular	1
EX_leu-L(e)'	'	leu-L(e) <=> '		''	0	e)'	e	Extracellular	0	Extracellular	1
EX_leuktrA4(e)'	'	leuktrA4(e) <=> '		''	0	e)'	e	Extracellular	0	Extracellular	1
EX_leuktrB4(e)'	'	leuktrB4(e) <=> '		''	0	e)'	e	Extracellular	0	Extracellular	1
EX_leuktrC4(e)'	'	leuktrC4(e) <=> '		''	0	e)'	e	Extracellular	0	Extracellular	1
EX_leuktrD4(e)'	'	leuktrD4(e) <=> '		''	0	e)'	e	Extracellular	0	Extracellular	1
EX_leuktrE4(e)'	'	leuktrE4(e) <=> '		''	0	e)'	e	Extracellular	0	Extracellular	1
EX_leuktrF4(e)'	'	leuktrF4(e) <=> '		''	0	e)'	e	Extracellular	0	Extracellular	1
EX_lgnc(e)'	'	lgnc(e) <=> '		''	0	e)'	e	Extracellular	0	Extracellular	1
EX_limnen(e)'	'	limnen(e) <=> '		''	0	e)'	e	Extracellular	0	Extracellular	1
EX_lipoate(e)'	'	lipoate(e) <=> '		''	0	e)'	e	Extracellular	0	Extracellular	1
EX_lneldc(e)'	'	lneldc(e) <=> '		''	0	e)'	e	Extracellular	0	Extracellular	1
EX_lnlc(e)'	'	lnlc(e) <=> '		''	0	e)'	e	Extracellular	0	Extracellular	1
EX_lnlc(e)'	'	lnlc(e) <=> '		''	0	e)'	e	Extracellular	0	Extracellular	1
EX_lnlnca(e)'	'	lnlnca(e) <=> '		''	0	e)'	e	Extracellular	0	Extracellular	1
EX_lnlncg(e)'	'	lnlncg(e) <=> '		''	0	e)'	e	Extracellular	0	Extracellular	1
EX_lpchol_hs(e)'	'	lpchol_hs(e) <=> '		''	0	e)'	e	Extracellular	0	Extracellular	1
EX_lys-L(e)'	'	lys-L(e) <=> '		''	0	e)'	e	Extracellular	0	Extracellular	1
EX_mag_hs(e)'	'	mag_hs(e) <=> '		''	0	e)'	e	Extracellular	0	Extracellular	1
EX_malt(e)'	'	malt(e) <=> '		''	0	e)'	e	Extracellular	0	Extracellular	1
EX_malttr(e)'	'	malttr(e) <=> '		''	0	e)'	e	Extracellular	0	Extracellular	1
EX_man(e)'	'	man(e) <=> '		''	0	e)'	e	Extracellular	0	Extracellular	1
EX_meoh(e)'	'	meoh(e) <=> '		''	0	e)'	e	Extracellular	0	Extracellular	1
EX_mepi(e)'	'	mepi(e) <=> '		''	0	e)'	e	Extracellular	0	Extracellular	1
EX_mercplaccys(e)'	'	mercplaccys(e) <=> '		''	0	e)'	e	Extracellular	0	Extracellular	1
EX_met-L(e)'	'	met-L(e) <=> '		''	0	e)'	e	Extracellular	0	Extracellular	1
EX_mthgxl(e)'	'	mthgxl(e) <=> '		''	0	e)'	e	Extracellular	0	Extracellular	1
EX_n2m2nmasn(e)'	'	n2m2nmasn(e) <=> '		''	0	e)'	e	Extracellular	0	Extracellular	1
EX_na1(e)'	'	na1(e) <=> '		''	0	e)'	e	Extracellular	0	Extracellular	1
EX_nac(e)'	'	nac(e) <=> '		''	0	e)'	e	Extracellular	0	Extracellular	1
EX_nad(e)'	'	nad(e) <=> '		''	0	e)'	e	Extracellular	0	Extracellular	1
EX_nadp(e)'	'	nadp(e) <=> '		''	0	e)'	e	Extracellular	0	Extracellular	1
EX_ncam(e)'	'	ncam(e) <=> '		''	0	e)'	e	Extracellular	0	Extracellular	1
EX_nh4(e)'	'	nh4(e) <=> '		''	0	e)'	e	Extracellular	0	Extracellular	1
EX_nifedipine(e)'	'	nifedipine(e) <=> '		''	0	e)'	e	Extracellular	0	Extracellular	1
EX_no(e)'	'	no(e) <=> '		''	0	e)'	e	Extracellular	0	Extracellular	1
EX_npthl(e)'	'	npthl(e) <=> '		''	0	e)'	e	Extracellular	0	Extracellular	1
EX_nrpphr(e)'	'	nrpphr(e) <=> '		''	0	e)'	e	Extracellular	0	Extracellular	1
EX_nrpphrsf(e)'	'	nrpphrsf(e) <=> '		''	0	e)'	e	Extracellular	0	Extracellular	1
EX_nrvnc(e)'	'	nrvnc(e) <=> '		''	0	e)'	e	Extracellular	0	Extracellular	1
EX_o2(e)'	'	o2(e) <=> '		''	0	e)'	e	Extracellular	0	Extracellular	1
EX_o2s(e)'	'	o2s(e) <=> '		''	0	e)'	e	Extracellular	0	Extracellular	1
EX_oagd3_hs(e)'	'	oagd3_hs(e) <=> '		''	0	e)'	e	Extracellular	0	Extracellular	1
EX_oagt3_hs(e)'	'	oagt3_hs(e) <=> '		''	0	e)'	e	Extracellular	0	Extracellular	1
EX_ocdca(e)'	'	ocdca(e) <=> '		''	0	e)'	e	Extracellular	0	Extracellular	1
EX_ocdcea(e)'	'	ocdcea(e) <=> '		''	0	e)'	e	Extracellular	0	Extracellular	1
EX_octa(e)'	'	octa(e) <=> '		''	0	e)'	e	Extracellular	0	Extracellular	1
EX_oh1'	'	oh1(e) <=> '		''	0	h1'	e	Extracellular	0	Extracellular	1
EX_omeprazole(e)'	'	omeprazole(e) <=> '		''	0	e)'	e	Extracellular	0	Extracellular	1
EX_onpthl(e)'	'	onpthl(e) <=> '		''	0	e)'	e	Extracellular	0	Extracellular	1
EX_orn(e)'	'	orn(e) <=> '		''	0	e)'	e	Extracellular	0	Extracellular	1
EX_oxa(e)'	'	oxa(e) <=> '		''	0	e)'	e	Extracellular	0	Extracellular	1
EX_paf_hs(e)'	'	paf_hs(e) <=> '		''	0	e)'	e	Extracellular	0	Extracellular	1
EX_pchol_hs(e)'	'	pchol_hs(e) <=> '		''	0	e)'	e	Extracellular	0	Extracellular	1
EX_pe_hs(e)'	'	pe_hs(e) <=> '		''	0	e)'	e	Extracellular	0	Extracellular	1
EX_peplys(e)'	'	peplys(e) <=> '		''	0	e)'	e	Extracellular	0	Extracellular	1
EX_perillyl(e)'	'	perillyl(e) <=> '		''	0	e)'	e	Extracellular	0	Extracellular	1
EX_pglyc_hs(e)'	'	pglyc_hs(e) <=> '		''	0	e)'	e	Extracellular	0	Extracellular	1
EX_phe-L(e)'	'	phe-L(e) <=> '		''	0	e)'	e	Extracellular	0	Extracellular	1
EX_pheacgln(e)'	'	pheacgln(e) <=> '		''	0	e)'	e	Extracellular	0	Extracellular	1
EX_pheme(e)'	'	pheme(e) <=> '		''	0	e)'	e	Extracellular	0	Extracellular	1
EX_phyQ(e)'	'	phyQ(e) <=> '		''	0	e)'	e	Extracellular	0	Extracellular	1
EX_phyt(e)'	'	phyt(e) <=> '		''	0	e)'	e	Extracellular	0	Extracellular	1
EX_pi(e)'	'	pi(e) <=> '		''	0	e)'	e	Extracellular	0	Extracellular	1
EX_pnto-R(e)'	'	pnto-R(e) <=> '		''	0	e)'	e	Extracellular	0	Extracellular	1
EX_ppa(e)'	'	ppa(e) <=> '		''	0	e)'	e	Extracellular	0	Extracellular	1
EX_prgstrn(e)'	'	prgstrn(e) <=> '		''	0	e)'	e	Extracellular	0	Extracellular	1
EX_pro-D(e)'	'	pro-D(e) <=> '		''	0	e)'	e	Extracellular	0	Extracellular	1
EX_pro-L(e)'	'	pro-L(e) <=> '		''	0	e)'	e	Extracellular	0	Extracellular	1
EX_prostgd2(e)'	'	prostgd2(e) <=> '		''	0	e)'	e	Extracellular	0	Extracellular	1
EX_prostge1(e)'	'	prostge1(e) <=> '		''	0	e)'	e	Extracellular	0	Extracellular	1
EX_prostge2(e)'	'	prostge2(e) <=> '		''	0	e)'	e	Extracellular	0	Extracellular	1
EX_prostgf2(e)'	'	prostgf2(e) <=> '		''	0	e)'	e	Extracellular	0	Extracellular	1
EX_ps_hs(e)'	'	ps_hs(e) <=> '		''	0	e)'	e	Extracellular	0	Extracellular	1
EX_ptdca(e)'	'	ptdca(e) <=> '		''	0	e)'	e	Extracellular	0	Extracellular	1
EX_pydam(e)'	'	pydam(e) <=> '		''	0	e)'	e	Extracellular	0	Extracellular	1
EX_pydx(e)'	'	pydx(e) <=> '		''	0	e)'	e	Extracellular	0	Extracellular	1
EX_pydxn(e)'	'	pydxn(e) <=> '		''	0	e)'	e	Extracellular	0	Extracellular	1
EX_pyr(e)'	'	pyr(e) <=> '		''	0	e)'	e	Extracellular	0	Extracellular	1
EX_rbt(e)'	'	rbt(e) <=> '		''	0	e)'	e	Extracellular	0	Extracellular	1
EX_retfa(e)'	'	retfa(e) <=> '		''	0	e)'	e	Extracellular	0	Extracellular	1
EX_retinol(e)'	'	retinol(e) <=> '		''	0	e)'	e	Extracellular	0	Extracellular	1
EX_retinol-9-cis(e)'	'	retinol-9-cis(e) <=> '		''	0	e)'	e	Extracellular	0	Extracellular	1
EX_retinol-cis-11(e)'	'	retinol-cis-11(e) <=> '		''	0	e)'	e	Extracellular	0	Extracellular	1
EX_retn(e)'	'	retn(e) <=> '		''	0	e)'	e	Extracellular	0	Extracellular	1
EX_retnglc(e)'	'	retnglc(e) <=> '		''	0	e)'	e	Extracellular	0	Extracellular	1
EX_retpalm'	'	retpalm [deleted 10/09/2005 06:18:49 PM](e) <=> '		''	0	lm'	e	Extracellular	0	Extracellular	1
EX_retpalm(e)'	'	retpalm [deleted 10/09/2005 06:18:49 PM](e) <=> '		''	0	e)'	e	Extracellular	0	Extracellular	1
EX_rib-D(e)'	'	rib-D(e) <=> '		''	0	e)'	e	Extracellular	0	Extracellular	1
EX_ribflv(e)'	'	ribflv(e) <=> '		''	0	e)'	e	Extracellular	0	Extracellular	1
EX_s2l2fn2m2masn(e)'	'	s2l2fn2m2masn(e) <=> '		''	0	e)'	e	Extracellular	0	Extracellular	1
EX_s2l2n2m2masn(e)'	'	s2l2n2m2masn(e) <=> '		''	0	e)'	e	Extracellular	0	Extracellular	1
EX_sarcs(e)'	'	sarcs(e) <=> '		''	0	e)'	e	Extracellular	0	Extracellular	1
EX_sel(e)'	'	sel(e) <=> '		''	0	e)'	e	Extracellular	0	Extracellular	1
EX_ser-D(e)'	'	ser-D(e) <=> '		''	0	e)'	e	Extracellular	0	Extracellular	1
EX_ser-L(e)'	'	ser-L(e) <=> '		''	0	e)'	e	Extracellular	0	Extracellular	1
EX_sl-L(e)'	'	sl-L(e) <=> '		''	0	e)'	e	Extracellular	0	Extracellular	1
EX_so4(e)'	'	so4(e) <=> '		''	0	e)'	e	Extracellular	0	Extracellular	1
EX_spc_hs(e)'	'	spc_hs(e) <=> '		''	0	e)'	e	Extracellular	0	Extracellular	1
EX_sph1p(e)'	'	sph1p(e) <=> '		''	0	e)'	e	Extracellular	0	Extracellular	1
EX_sphs1p(e)'	'	sphs1p(e) <=> '		''	0	e)'	e	Extracellular	0	Extracellular	1
EX_srtn(e)'	'	srtn(e) <=> '		''	0	e)'	e	Extracellular	0	Extracellular	1
EX_strch1(e)'	'	strch1(e) <=> '		''	0	e)'	e	Extracellular	0	Extracellular	1
EX_strch2(e)'	'	strch2(e) <=> '		''	0	e)'	e	Extracellular	0	Extracellular	1
EX_strdnc(e)'	'	strdnc(e) <=> '		''	0	e)'	e	Extracellular	0	Extracellular	1
EX_succ(e)'	'	succ(e) <=> '		''	0	e)'	e	Extracellular	0	Extracellular	1
EX_sucr(e)'	'	sucr(e) <=> '		''	0	e)'	e	Extracellular	0	Extracellular	1
EX_tag_hs(e)'	'	tag_hs(e) <=> '		''	0	e)'	e	Extracellular	0	Extracellular	1
EX_tagat-D(e)'	'	tagat-D(e) <=> '		''	0	e)'	e	Extracellular	0	Extracellular	1
EX_taur(e)'	'	taur(e) <=> '		''	0	e)'	e	Extracellular	0	Extracellular	1
EX_taxol(e)'	'	taxol(e) <=> '		''	0	e)'	e	Extracellular	0	Extracellular	1
EX_tchola(e)'	'	tchola(e) <=> '		''	0	e)'	e	Extracellular	0	Extracellular	1
EX_tcynt(e)'	'	tcynt(e) <=> '		''	0	e)'	e	Extracellular	0	Extracellular	1
EX_tdchola(e)'	'	tdchola(e) <=> '		''	0	e)'	e	Extracellular	0	Extracellular	1
EX_tethex3(e)'	'	tethex3(e) <=> '		''	0	e)'	e	Extracellular	0	Extracellular	1
EX_tetpent3(e)'	'	tetpent3(e) <=> '		''	0	e)'	e	Extracellular	0	Extracellular	1
EX_tetpent6(e)'	'	tetpent6(e) <=> '		''	0	e)'	e	Extracellular	0	Extracellular	1
EX_tettet6(e)'	'	tettet6(e) <=> '		''	0	e)'	e	Extracellular	0	Extracellular	1
EX_thf(e)'	'	thf(e) <=> '		''	0	e)'	e	Extracellular	0	Extracellular	1
EX_thm(e)'	'	thm(e) <=> '		''	0	e)'	e	Extracellular	0	Extracellular	1
EX_thmmp(e)'	'	thmmp(e) <=> '		''	0	e)'	e	Extracellular	0	Extracellular	1
EX_thmtp(e)'	'	thmtp(e) <=> '		''	0	e)'	e	Extracellular	0	Extracellular	1
EX_thr-L(e)'	'	thr-L(e) <=> '		''	0	e)'	e	Extracellular	0	Extracellular	1
EX_thym(e)'	'	thym(e) <=> '		''	0	e)'	e	Extracellular	0	Extracellular	1
EX_thymd(e)'	'	thymd(e) <=> '		''	0	e)'	e	Extracellular	0	Extracellular	1
EX_thyox-L(e)'	'	thyox-L(e) <=> '		''	0	e)'	e	Extracellular	0	Extracellular	1
EX_tmndnc(e)'	'	tmndnc(e) <=> '		''	0	e)'	e	Extracellular	0	Extracellular	1
EX_tolbutamide(e)'	'	tolbutamide(e) <=> '		''	0	e)'	e	Extracellular	0	Extracellular	1
EX_tre(e)'	'	tre(e) <=> '		''	0	e)'	e	Extracellular	0	Extracellular	1
EX_triodthy(e)'	'	triodthy(e) <=> '		''	0	e)'	e	Extracellular	0	Extracellular	1
EX_triodthysuf(e)'	'	triodthysuf(e) <=> '		''	0	e)'	e	Extracellular	0	Extracellular	1
EX_trp-L(e)'	'	trp-L(e) <=> '		''	0	e)'	e	Extracellular	0	Extracellular	1
EX_tststerone(e)'	'	tststerone(e) <=> '		''	0	e)'	e	Extracellular	0	Extracellular	1
EX_tststeroneglc(e)'	'	tststeroneglc(e) <=> '		''	0	e)'	e	Extracellular	0	Extracellular	1
EX_tststerones(e)'	'	tststerones(e) <=> '		''	0	e)'	e	Extracellular	0	Extracellular	1
EX_tsul(e)'	'	tsul(e) <=> '		''	0	e)'	e	Extracellular	0	Extracellular	1
EX_ttdca(e)'	'	ttdca(e) <=> '		''	0	e)'	e	Extracellular	0	Extracellular	1
EX_txa2(e)'	'	txa2(e) <=> '		''	0	e)'	e	Extracellular	0	Extracellular	1
EX_tymsf(e)'	'	tymsf(e) <=> '		''	0	e)'	e	Extracellular	0	Extracellular	1
EX_tyr-L(e)'	'	tyr-L(e) <=> '		''	0	e)'	e	Extracellular	0	Extracellular	1
EX_udp(e)'	'	udp(e) <=> '		''	0	e)'	e	Extracellular	0	Extracellular	1
EX_ump(e)'	'	ump(e) <=> '		''	0	e)'	e	Extracellular	0	Extracellular	1
EX_ura(e)'	'	ura(e) <=> '		''	0	e)'	e	Extracellular	0	Extracellular	1
EX_urate(e)'	'	urate(e) <=> '		''	0	e)'	e	Extracellular	0	Extracellular	1
EX_urea(e)'	'	urea(e) <=> '		''	0	e)'	e	Extracellular	0	Extracellular	1
EX_uri(e)'	'	uri(e) <=> '		''	0	e)'	e	Extracellular	0	Extracellular	1
EX_utp(e)'	'	utp(e) <=> '		''	0	e)'	e	Extracellular	0	Extracellular	1
EX_vacc(e)'	'	vacc(e) <=> '		''	0	e)'	e	Extracellular	0	Extracellular	1
EX_val-L(e)'	'	val-L(e) <=> '		''	0	e)'	e	Extracellular	0	Extracellular	1
EX_vitd2(e)'	'	vitd2(e) <=> '		''	0	e)'	e	Extracellular	0	Extracellular	1
EX_vitd3(e)'	'	vitd3(e) <=> '		''	0	e)'	e	Extracellular	0	Extracellular	1
EX_whddca(e)'	'	whddca(e) <=> '		''	0	e)'	e	Extracellular	0	Extracellular	1
EX_whhdca(e)'	'	whhdca(e) <=> '		''	0	e)'	e	Extracellular	0	Extracellular	1
EX_whtststerone(e)'	'	whtststerone(e) <=> '		''	0	e)'	e	Extracellular	0	Extracellular	1
EX_whttdca(e)'	'	whttdca(e) <=> '		''	0	e)'	e	Extracellular	0	Extracellular	1
EX_xolest2_hs(e)'	'	xolest2_hs(e) <=> '		''	0	e)'	e	Extracellular	0	Extracellular	1
EX_xolest_hs(e)'	'	xolest_hs(e) <=> '		''	0	e)'	e	Extracellular	0	Extracellular	1
EX_xoltri24(e)'	'	xoltri24(e) <=> '		''	0	e)'	e	Extracellular	0	Extracellular	1
EX_xoltri25(e)'	'	xoltri25(e) <=> '		''	0	e)'	e	Extracellular	0	Extracellular	1
EX_xoltri27(e)'	'	xoltri27(e) <=> '		''	0	e)'	e	Extracellular	0	Extracellular	1
EX_xyl-D(e)'	'	xyl-D(e) <=> '		''	0	e)'	e	Extracellular	0	Extracellular	1
EX_xylt(e)'	'	xylt(e) <=> '		''	0	e)'	e	Extracellular	0	Extracellular	1
EX_yvite(e)'	'	yvite(e) <=> '		''	0	e)'	e	Extracellular	0	Extracellular	1
sink_citr(c)'	'	citr-L(c) <=> '		''	0	c)'	c	Cytosol	0	Cytosol	1
sink_pre_prot(er)'	'	pre_prot(r) <=> '		''	0	r)'	r	Ribosome	0	Ribosome	1
10FTHF5GLUtl'	Transport, Lysosomal'	10fthf5glu(c) -> 10fthf5glu(l) '		''	0	l) '	l	Lysosome	1	Transporter	1
10FTHF5GLUtm'	Transport, Mitochondrial'	10fthf5glu(m) -> 10fthf5glu(c) '		''	0	c) '	c	Cytosol	1	Transporter	1
10FTHF6GLUtl'	Transport, Lysosomal'	10fthf6glu(c) -> 10fthf6glu(l) '		''	0	l) '	l	Lysosome	1	Transporter	1
10FTHF6GLUtm'	Transport, Mitochondrial'	10fthf6glu(m) -> 10fthf6glu(c) '		''	0	c) '	c	Cytosol	1	Transporter	1
10FTHF7GLUtl'	Transport, Lysosomal'	10fthf7glu(c) -> 10fthf7glu(l) '		''	0	l) '	l	Lysosome	1	Transporter	1
10FTHF7GLUtm'	Transport, Mitochondrial'	10fthf7glu(m) -> 10fthf7glu(c) '		''	0	c) '	c	Cytosol	1	Transporter	1
10FTHFtl'	Transport, Lysosomal'	10fthf(c) <=> 10fthf(l) '		''	0	l) '	l	Lysosome	1	Transporter	1
10FTHFtm'	Transport, Mitochondrial'	10fthf(c) <=> 10fthf(m) '		''	0	m) '	m	Mitochondria	1	Transporter	1
11DOCRTSLtm'	Transport, Mitochondrial'	11docrtsl(c) <=> 11docrtsl(m) '		''	0	m) '	m	Mitochondria	1	Transporter	1
11DOCRTSLtr'	Transport, Endoplasmic Reticular'	11docrtsl(c) <=> 11docrtsl(r) '		''	0	r) '	r	Ribosome	1	Transporter	1
11DOCRTSTRNtm'	Transport, Mitochondrial'	11docrtstrn(c) <=> 11docrtstrn(m) '		''	0	m) '	m	Mitochondria	1	Transporter	1
11DOCRTSTRNtr'	Transport, Endoplasmic Reticular'	11docrtstrn(c) <=> 11docrtstrn(r) '		''	0	r) '	r	Ribosome	1	Transporter	1
13DAMPPOX'	beta-Alanine metabolism'	13dampp(c) + h2o(c) + o2(c) -> bamppald(c) + h2o2(c) + nh4(c) '		'314.1 or 314.2 or 8639.1 or 26.1'	1	c) '	c	Cytosol	0	Cytosol	1
1MNCAMti'	Transport, Extracellular'	1mncam(c) + atp(c) + h2o(c) -> adp(c) + h(c) + pi(c) + 1mncam(e) '		''	0	e) '	e	Extracellular	1	Transporter	1
1PPDCRp'	Lysine Metabolism'	1pipdn2c(x) + h(x) + nadh(x) -> Lpipecol(x) + nad(x) '		''	0	x) '	x	Peroxisome	0	Peroxisome	1
1a,24,25VITD2Hm'	Vitamin D'	2425dhvitd2(m) + h(m) + nadph(m) + o2(m) -> 1a2425thvitd2(m) + h2o(m) + nadp(m) '		''	0	m) '	m	Mitochondria	0	Mitochondria	1
1a,24,25VITD3Hm'	Vitamin D'	2425dhvitd3(m) + h(m) + nadph(m) + o2(m) -> 1a2425thvitd3(m) + h2o(m) + nadp(m) '		''	0	m) '	m	Mitochondria	0	Mitochondria	1
1a,25VITD2Hm'	Vitamin D'	1a25dhvitd2(m) + h(m) + nadph(m) + o2(m) -> 1a2425thvitd2(m) + h2o(m) + nadp(m) '		''	0	m) '	m	Mitochondria	0	Mitochondria	1
1a,25VITD3Hm'	Vitamin D'	1a25dhvitd3(m) + h(m) + nadph(m) + o2(m) -> 1a2425thvitd3(m) + h2o(m) + nadp(m) '		''	0	m) '	m	Mitochondria	0	Mitochondria	1
24,25DHVITD2t'	Transport, Extracellular'	2425dhvitd2(c) -> 2425dhvitd2(e) '		''	0	e) '	e	Extracellular	1	Transporter	1
24,25DHVITD2tm'	Transport, Mitochondrial'	2425dhvitd2(m) -> 2425dhvitd2(c) '		''	0	c) '	c	Cytosol	1	Transporter	1
24,25DHVITD3t'	Transport, Extracellular'	2425dhvitd3(c) -> 2425dhvitd3(e) '		''	0	e) '	e	Extracellular	1	Transporter	1
24,25DHVITD3tm'	Transport, Mitochondrial'	2425dhvitd3(m) -> 2425dhvitd3(c) '		''	0	c) '	c	Cytosol	1	Transporter	1
24,25VITD2Hm'	Vitamin D'	25hvitd2(m) + h(m) + nadph(m) + o2(m) -> 2425dhvitd2(m) + h2o(m) + nadp(m) '		'1591.1'	1	m) '	m	Mitochondria	0	Mitochondria	1
24,25VITD3Hm'	Vitamin D'	25hvitd3(m) + h(m) + nadph(m) + o2(m) -> 2425dhvitd3(m) + h2o(m) + nadp(m) '		'1591.1'	1	m) '	m	Mitochondria	0	Mitochondria	1
24NPHte'	Transport, Extracellular'	24nph(e) <=> 24nph(c) '		''	0	c) '	c	Cytosol	1	Transporter	1
25HVITD2t'	Transport, Extracellular'	25hvitd2(c) -> 25hvitd2(e) '		''	0	e) '	e	Extracellular	1	Transporter	1
25HVITD2tin'	Transport, Extracellular'	25hvitd2(e) -> 25hvitd2(c) '		''	0	c) '	c	Cytosol	1	Transporter	1
25HVITD2tin-m'	Transport, Mitochondrial'	25hvitd2(c) -> 25hvitd2(m) '		''	0	m) '	m	Mitochondria	1	Transporter	1
25HVITD2tm'	Transport, Mitochondrial'	25hvitd2(m) -> 25hvitd2(c) '		''	0	c) '	c	Cytosol	1	Transporter	1
25HVITD3t'	Transport, Extracellular'	25hvitd3(c) -> 25hvitd3(e) '		''	0	e) '	e	Extracellular	1	Transporter	1
25HVITD3tin'	Transport, Extracellular'	25hvitd3(e) -> 25hvitd3(c) '		''	0	c) '	c	Cytosol	1	Transporter	1
25HVITD3tin-m'	Transport, Mitochondrial'	25hvitd3(c) -> 25hvitd3(m) '		''	0	m) '	m	Mitochondria	1	Transporter	1
25HVITD3tm'	Transport, Mitochondrial'	25hvitd3(m) -> 25hvitd3(c) '		''	0	c) '	c	Cytosol	1	Transporter	1
25VITD2Hm'	Vitamin D'	25hvitd2(m) + h(m) + nadph(m) + o2(m) -> 1a25dhvitd2(m) + h2o(m) + nadp(m) '		'1594.1'	1	m) '	m	Mitochondria	0	Mitochondria	1
25VITD3Hm'	Vitamin D'	25hvitd3(m) + h(m) + nadph(m) + o2(m) -> 1a25dhvitd3(m) + h2o(m) + nadp(m) '		'1594.1'	1	m) '	m	Mitochondria	0	Mitochondria	1
2AMACHYD'	Glycine, Serine, and Threonine Metabolism'	2amac(c) + h2o(c) -> nh4(c) + pyr(c) '		''	0	c) '	c	Cytosol	0	Cytosol	1
2AMACSULT'	Cysteine Metabolism'	2amac(c) + nadph(c) + paps(c) -> Lcyst(c) + nadp(c) + pap(c) '		''	0	c) '	c	Cytosol	0	Cytosol	1
2AMADPTm'	Lysine Metabolism'	L2aadp(c) + akg(m) <=> akg(c) + L2aadp(m) '		'89874.1'	1	m) '	m	Mitochondria	0	Mitochondria	1
2DR1PP'	Pyrimidine Catabolism'	2dr1p(c) + h2o(c) -> drib(c) + pi(c) '		''	0	c) '	c	Cytosol	0	Cytosol	1
2HBt2'	Transport, Extracellular'	2hb(e) + h(e) <=> 2hb(c) + h(c) '		'9194.1 or 9123.1 or 6566.1'	1	c) '	c	Cytosol	1	Transporter	1
2HCO3_NAt'	Transport, Extracellular'	2 hco3(e) + na1(e) <=> 2 hco3(c) + na1(c) '		'57835.2 or 57835.3 or 57835.4 or 8671.1 or 57835.1'	1	c) '	c	Cytosol	1	Transporter	1
2MCITt'	Transport, Extracellular'	2mcit(c) <=> 2mcit(e) '		''	0	e) '	e	Extracellular	1	Transporter	1
2OXOADOXm'	Lysine Metabolism'	2oxoadp(m) + coa(m) + nad(m) -> co2(m) + glutcoa(m) + nadh(m) '		'1743.1 or 4967.1 or 8050.1 and 1738.1 or 4967.2'	1	m) '	m	Mitochondria	0	Mitochondria	1
2OXOADPTm'	Tryptophan metabolism'	2oxoadp(c) + akg(m) <=> akg(c) + 2oxoadp(m) '		'89874.1'	1	m) '	m	Mitochondria	0	Mitochondria	1
34DHOXPEGt'	Transport, Extracellular'	34dhoxpeg(c) <=> 34dhoxpeg(e) '		''	0	e) '	e	Extracellular	1	Transporter	1
34DHPHAMT'	Tyrosine metabolism'	34dhpha(c) + amet(c) -> ahcys(c) + h(c) + homoval(c) '		'1312.1 or 1312.2'	1	c) '	c	Cytosol	0	Cytosol	1
34DHPLACOX'	Tyrosine metabolism'	34dhpac(c) + h2o(c) + nad(c) -> 34dhpha(c) + 2 h(c) + nadh(c) '		'218.1 or 221.1 or 220.1 or 222.1'	1	c) '	c	Cytosol	0	Cytosol	1
34DHPLACOX(NADP)'	Tyrosine metabolism'	34dhpac(c) + h2o(c) + nadp(c) <=> 34dhpha(c) + 2 h(c) + nadph(c) '		'218.1 or 221.1 or 222.1'	1	c) '	c	Cytosol	0	Cytosol	1
34DHXMANDACOX'	Tyrosine metabolism'	34dhmald(c) + h2o(c) + nad(c) -> 34dhoxmand(c) + 2 h(c) + nadh(c) '		'218.1 or 221.1 or 220.1'	1	c) '	c	Cytosol	0	Cytosol	1
34DHXMANDACOX(NADP)'	Tyrosine metabolism'	34dhmald(c) + h2o(c) + nadp(c) <=> 34dhoxmand(c) + 2 h(c) + nadph(c) '		'221.1 or 222.1'	1	c) '	c	Cytosol	0	Cytosol	1
34HPLFM'	Ubiquinone Biosynthesis'	34hpp(m) + h(m) + nadh(m) -> 34hpl(m) + nad(m) '		''	0	m) '	m	Mitochondria	0	Mitochondria	1
34HPPOR'	Tyrosine metabolism'	34hpp(c) + o2(c) -> co2(c) + hgentis(c) '		'3242.1'	1	c) '	c	Cytosol	0	Cytosol	1
35CGMPtn'	Transport, Nuclear'	35cgmp(c) <=> 35cgmp(n) '		''	0	n) '	n	Nucleus	1	Transporter	1
3AIBTm'	Valine, Leucine, and Isoleucine Metabolism'	2mop(m) + glu-L(m) <=> 3aib(m) + akg(m) '		'18.2 or 18.1'	1	m) '	m	Mitochondria	0	Mitochondria	1
3AIBt'	Transport, Extracellular'	3aib(c) -> 3aib(e) '		''	0	e) '	e	Extracellular	1	Transporter	1
3AIBtm'	Transport, Mitochondrial'	3aib(m) -> 3aib(c) '		''	0	c) '	c	Cytosol	1	Transporter	1
3DPHBH1'	Ubiquinone Biosynthesis'	3dphb(m) + h(m) + nadh(m) + o2(m) -> 3dpdhb(m) + h2o(m) + nad(m) '		''	0	m) '	m	Mitochondria	0	Mitochondria	1
3DPHBH2'	Ubiquinone Biosynthesis'	3dphb(m) + h(m) + nadph(m) + o2(m) -> 3dpdhb(m) + h2o(m) + nadp(m) '		''	0	m) '	m	Mitochondria	0	Mitochondria	1
3DSPHR'	Sphingolipid Metabolism'	3dsphgn(c) + h(c) + nadph(c) -> nadp(c) + sphgn(c) '		'2531.1'	1	c) '	c	Cytosol	0	Cytosol	1
3HAO'	Tryptophan metabolism'	3hanthrn(c) + o2(c) -> cmusa(c) + h(c) '		'23498.1'	1	c) '	c	Cytosol	0	Cytosol	1
3HBCDm'	Butanoate Metabolism'	b2coa(m) + h2o(m) <=> 3hbcoa-R(m) '		'55268.1'	1	m) '	m	Mitochondria	0	Mitochondria	1
3HBCOAHLm'	Valine, Leucine, and Isoleucine Metabolism'	3hibutcoa(m) + h2o(m) -> 3hmp(m) + coa(m) + h(m) '		''	0	m) '	m	Mitochondria	0	Mitochondria	1
3HCO3_NAt'	Transport, Extracellular'	3 hco3(e) + na1(e) <=> 3 hco3(c) + na1(c) '		'57835.2 or 57835.3 or 57835.4 or 8671.1 or 57835.1'	1	c) '	c	Cytosol	1	Transporter	1
3HKYNAKGAT'	Tryptophan metabolism'	akg(c) + hLkynr(c) -> 42A3HP24DB(c) + glu-L(c) '		'51166.2 or 883.1 or 51166.1'	1	c) '	c	Cytosol	0	Cytosol	1
3HLYTCL'	Tyrosine metabolism'	34dhphe(c) + h(c) -> co2(c) + dopa(c) '		'1644.1'	1	c) '	c	Cytosol	0	Cytosol	1
3HPCOAHYD'	beta-Alanine metabolism'	3hpcoa(c) + h2o(c) -> 3hpp(c) + coa(c) + h(c) '		'26275.2 or 26275.1'	1	c) '	c	Cytosol	0	Cytosol	1
3HPPD'	Propanoate Metabolism'	3hpp(c) + nad(c) <=> h(c) + msa(c) + nadh(c) '		''	0	c) '	c	Cytosol	0	Cytosol	1
3HXKYNDCL'	Tryptophan metabolism'	h(c) + hLkynr(c) -> 3hxkynam(c) + co2(c) '		'1644.1'	1	c) '	c	Cytosol	0	Cytosol	1
3HXKYNOXDA'	Tryptophan metabolism'	3hxkynam(c) + o2(c) -> 48dhoxquin(c) + h2o2(c) + nh4(c) '		'4129.1 or 4128.1'	1	c) '	c	Cytosol	0	Cytosol	1
3M4HDXPAC'	Tyrosine metabolism'	3mox4hpac(c) + h2o(c) + nad(c) <=> 2 h(c) + homoval(c) + nadh(c) '		'218.1 or 221.1 or 220.1 or 222.1'	1	c) '	c	Cytosol	0	Cytosol	1
3MLDAt'	Transport, Extracellular'	3mlda(c) <=> 3mlda(e) '		''	0	e) '	e	Extracellular	1	Transporter	1
3MOBt2im'	Transport, Mitochondrial'	3mob(c) + h(c) -> 3mob(m) + h(m) '		''	0	m) '	m	Mitochondria	1	Transporter	1
3MOPt2im'	Transport, Mitochondrial'	3mop(c) + h(c) -> 3mop(m) + h(m) '		''	0	m) '	m	Mitochondria	1	Transporter	1
3MOX4HOXPGALDOX'	Tyrosine metabolism'	3m4hpga(c) + h2o(c) + nad(c) -> 3mox4hoxm(c) + 2 h(c) + nadh(c) '		'218.1 or 221.1 or 220.1 or 222.1'	1	c) '	c	Cytosol	0	Cytosol	1
3MOX4HOXPGALDOX(NADP)'	Tyrosine metabolism'	3m4hpga(c) + h2o(c) + nadp(c) <=> 3mox4hoxm(c) + 2 h(c) + nadph(c) '		'218.1 or 221.1 or 220.1 or 222.1'	1	c) '	c	Cytosol	0	Cytosol	1
3MOXTYROX'	Tyrosine metabolism'	3moxtyr(c) + h2o(c) + o2(c) -> 3mox4hpac(c) + h2o2(c) + nh4(c) '		'4129.1 or 4128.1'	1	c) '	c	Cytosol	0	Cytosol	1
3NTD7l'	Nucleic acid degradation'	3amp(l) + h2o(l) -> adn(l) + pi(l) '		'53.1'	1	l) '	l	Lysosome	0	Lysosome	1
3SALAASPm'	Transport, Mitochondrial'	asp-L(c) + 3sala(m) <=> 3sala(c) + asp-L(m) '		'8604.1 or 10165.1'	1	m) '	m	Mitochondria	1	Transporter	1
3SALACBOXL'	Taurine and hypotaurine metabolism'	3sala(c) + h(c) -> co2(c) + hyptaur(c) '		'51380.1 or 2571.1 or 2572.1 or 2571.2'	1	c) '	c	Cytosol	0	Cytosol	1
3SALAOX'	Taurine and hypotaurine metabolism'	2 3sala(c) + 2 h(c) + o2(c) -> 2 Lcyst(c) '		''	0	c) '	c	Cytosol	0	Cytosol	1
3SALATAi'	Cysteine Metabolism'	3sala(c) + akg(c) + h(c) -> 3snpyr(c) + glu-L(c) '		'2805.1'	1	c) '	c	Cytosol	0	Cytosol	1
3SALATAim'	Cysteine Metabolism'	3sala(m) + akg(m) + h(m) -> 3snpyr(m) + glu-L(m) '		'2806.1'	1	m) '	m	Mitochondria	0	Mitochondria	1
3SPYRSP'	Cysteine Metabolism'	3snpyr(c) + h2o(c) -> h(c) + pyr(c) + so3(c) '		''	0	c) '	c	Cytosol	0	Cytosol	1
3SPYRSPm'	Cysteine Metabolism'	3snpyr(m) + h2o(m) -> h(m) + pyr(m) + so3(m) '		''	0	m) '	m	Mitochondria	0	Mitochondria	1
41R1H2MAE12BOOX'	Tyrosine metabolism'	adrnl(c) + h2o(c) + o2(c) -> 34dhmald(c) + h2o2(c) + mma(c) '		'4129.1 or 4128.1'	1	c) '	c	Cytosol	0	Cytosol	1
41R2A1H12BOOX'	Tyrosine metabolism'	h2o(c) + nrpphr(c) + o2(c) -> 34dhmald(c) + h2o2(c) + nh4(c) '		'4129.1 or 4128.1'	1	c) '	c	Cytosol	0	Cytosol	1
42A12BOOX'	Tyrosine metabolism'	dopa(c) + h2o(c) + o2(c) -> 34dhpac(c) + h2o2(c) + nh4(c) '		'314.1 or 4129.1 or 4128.1 or 314.2 or 8639.1 or 26.1'	1	c) '	c	Cytosol	0	Cytosol	1
4ABUTtm'	Transport, Mitochondrial'	4abut(c) <=> 4abut(m) '		''	0	m) '	m	Mitochondria	1	Transporter	1
4HBZCOAFm'	Ubiquinone Biosynthesis'	coa(m) + coucoa(m) + h2o(m) + nad(m) -> 4hbzcoa(m) + accoa(m) + h(m) + nadh(m) '		''	0	m) '	m	Mitochondria	0	Mitochondria	1
4HBZFm'	Ubiquinone Biosynthesis'	4hbzcoa(m) + h2o(m) -> 4hbz(m) + coa(m) + h(m) '		''	0	m) '	m	Mitochondria	0	Mitochondria	1
4HDEBRISOQUINEte'	Transport, Extracellular'	4hdebrisoquine(e) <=> 4hdebrisoquine(c) '		''	0	c) '	c	Cytosol	1	Transporter	1
4HGLSDm'	Arginine and Proline Metabolism'	4hglusa(m) + h2o(m) + nad(m) <=> e4hglu(m) + 2 h(m) + nadh(m) '		'8659.1 or 8659.2'	1	m) '	m	Mitochondria	0	Mitochondria	1
4HOXPACDOX(NADP)'	Tyrosine metabolism'	4hoxpacd(c) + h2o(c) + nadp(c) <=> 4hphac(c) + 2 h(c) + nadph(c) '		'218.1 or 221.1 or 220.1 or 222.1'	1	c) '	c	Cytosol	0	Cytosol	1
4MOPt2im'	Transport, Mitochondrial'	4mop(c) + h(c) -> 4mop(m) + h(m) '		''	0	m) '	m	Mitochondria	1	Transporter	1
4MPTNLte'	Transport, Extracellular'	4mptnl(c) <=> 4mptnl(e) '		''	0	e) '	e	Extracellular	1	Transporter	1
4MPTNLtm'	Transport, Mitochondrial'	4mptnl(c) <=> 4mptnl(m) '		''	0	m) '	m	Mitochondria	1	Transporter	1
4MPTNLtr'	Transport, Endoplasmic Reticular'	4mptnl(c) <=> 4mptnl(r) '		''	0	r) '	r	Ribosome	1	Transporter	1
4MTOLBUTAMIDEte'	Transport, Extracellular'	4mtolbutamide(e) <=> 4mtolbutamide(c) '		''	0	c) '	c	Cytosol	1	Transporter	1
4NPHSFte'	Transport, Extracellular'	4nphsf(e) <=> 4nphsf(c) '		''	0	c) '	c	Cytosol	1	Transporter	1
4NPHte'	Transport, Extracellular'	4nph(e) <=> 4nph(c) '		''	0	c) '	c	Cytosol	1	Transporter	1
4PYRDX'	Transport, Extracellular'	4pyrdx(c) + atp(c) + h2o(c) -> adp(c) + h(c) + pi(c) + 4pyrdx(e) '		''	0	e) '	e	Extracellular	1	Transporter	1
5ADTSTSTERONEGLCte'	Transport, Extracellular'	5adtststeroneglc(c) + atp(c) + h2o(c) -> adp(c) + h(c) + pi(c) + 5adtststeroneglc(e) '		'4363.1'	1	e) '	e	Extracellular	1	Transporter	1
5ADTSTSTERONEGLCtr'	Transport, Endoplasmic Reticular'	5adtststeroneglc(c) <=> 5adtststeroneglc(r) '		''	0	r) '	r	Ribosome	1	Transporter	1
5ADTSTSTERONESULT'	Steroid Metabolism'	5adtststerone(c) + paps(c) -> 5adtststerones(c) + h(c) + pap(c) '		'6822.1'	1	c) '	c	Cytosol	0	Cytosol	1
5ADTSTSTERONESte'	Transport, Extracellular'	5adtststerones(c) <=> 5adtststerones(e) '		''	0	e) '	e	Extracellular	1	Transporter	1
5ADTSTSTERONEte'	Transport, Extracellular'	5adtststerone(e) <=> 5adtststerone(c) '		''	0	c) '	c	Cytosol	1	Transporter	1
5ADTSTSTERONEtr'	Transport, Endoplasmic Reticular'	5adtststerone(r) <=> 5adtststerone(c) '		''	0	c) '	c	Cytosol	1	Transporter	1
5AOPtm'	Heme Biosynthesis'	5aop(c) <=> 5aop(m) '		''	0	m) '	m	Mitochondria	0	Mitochondria	1
5DHFtl'	Transport, Lysosomal'	5dhf(c) -> 5dhf(l) '		''	0	l) '	l	Lysosome	1	Transporter	1
5FTHFt2'	Transport, Extracellular'	oh1(c) + 5fthf(e) <=> 5fthf(c) + oh1(e) '		'6573.2 or 6573.1'	1	e) '	e	Extracellular	1	Transporter	1
5HLTDL'	Tryptophan metabolism'	5htrp(c) + h(c) -> co2(c) + srtn(c) '		'1644.1'	1	c) '	c	Cytosol	0	Cytosol	1
5HOMEPRAZOLEte'	Transport, Extracellular'	5homeprazole(e) <=> 5homeprazole(c) '		''	0	c) '	c	Cytosol	1	Transporter	1
5HOXINDACTO2OX'	Tryptophan metabolism'	5hoxindact(c) + h2o(c) + o2(c) -> 5hoxindoa(c) + h(c) + h2o2(c) '		'316.1'	1	c) '	c	Cytosol	0	Cytosol	1
5HOXINDACTOX'	Tryptophan metabolism'	5hoxindact(c) + h2o(c) + nad(c) -> 5hoxindoa(c) + 2 h(c) + nadh(c) '		'8854.1 or 223.1 or 501.1 or 216.1 or 224.1 or 8854.2 or 8854.3'	1	c) '	c	Cytosol	0	Cytosol	1
5HOXINDACTOXm'	Tryptophan metabolism'	5hoxindact(m) + h2o(m) + nad(m) -> 5hoxindoa(m) + 2 h(m) + nadh(m) '		'8659.1 or 217.1 or 8659.2 or 219.1'	1	m) '	m	Mitochondria	0	Mitochondria	1
5HOXINOXDA'	Tryptophan metabolism'	h2o(c) + o2(c) + srtn(c) -> 5hoxindact(c) + h2o2(c) + nh4(c) '		'4129.1 or 4128.1'	1	c) '	c	Cytosol	0	Cytosol	1
5HTRPDOX'	Tryptophan metabolism'	5htrp(c) + o2(c) -> 5hoxnfkyn(c) '		'3620.1'	1	c) '	c	Cytosol	0	Cytosol	1
5HTRPVESSEC'	Transport, Extracellular'	3 5htrp(c) + 2 atp(c) + 2 h2o(c) -> 2 adp(c) + 2 h(c) + 2 pi(c) + 3 5htrp(e) '		'6571.1 or 6570.1'	1	e) '	e	Extracellular	1	Transporter	1
5HXKYNDCL'	Tryptophan metabolism'	5hxkyn(c) + h(c) -> 5hxkynam(c) + co2(c) '		'1644.1'	1	c) '	c	Cytosol	0	Cytosol	1
5HXKYNOXDA'	Tryptophan metabolism'	5hxkynam(c) + o2(c) -> 46dhoxquin(c) + h2o2(c) + nh4(c) '		'4129.1 or 4128.1'	1	c) '	c	Cytosol	0	Cytosol	1
5MTHFt2'	Transport, Extracellular'	oh1(c) + 5mthf(e) <=> 5mthf(c) + oh1(e) '		'6573.2 or 6573.1'	1	e) '	e	Extracellular	1	Transporter	1
5THFtl'	Transport, Lysosomal'	5thf(c) -> 5thf(l) '		''	0	l) '	l	Lysosome	1	Transporter	1
5THFtm'	Transport, Mitochondrial'	5thf(m) -> 5thf(c) '		''	0	c) '	c	Cytosol	1	Transporter	1
6DHFtl'	Transport, Lysosomal'	6dhf(c) -> 6dhf(l) '		''	0	l) '	l	Lysosome	1	Transporter	1
6DHFtm'	Transport, Mitochondrial'	6dhf(m) -> 6dhf(c) '		''	0	c) '	c	Cytosol	1	Transporter	1
6HTSTSTERONEte'	Transport, Extracellular'	6htststerone(c) <=> 6htststerone(e) '		''	0	e) '	e	Extracellular	1	Transporter	1
6HTSTSTERONEtr'	Transport, Endoplasmic Reticular'	6htststerone(c) <=> 6htststerone(r) '		''	0	r) '	r	Ribosome	1	Transporter	1
6THFtl'	Transport, Lysosomal'	6thf(c) -> 6thf(l) '		''	0	l) '	l	Lysosome	1	Transporter	1
6THFtm'	Transport, Mitochondrial'	6thf(m) -> 6thf(c) '		''	0	c) '	c	Cytosol	1	Transporter	1
7DHCHSTEROLtr'	Transport, Endoplasmic Reticular'	7dhchsterol(r) <=> 7dhchsterol(c) '		''	0	c) '	c	Cytosol	1	Transporter	1
7DHFtl'	Transport, Lysosomal'	7dhf(c) -> 7dhf(l) '		''	0	l) '	l	Lysosome	1	Transporter	1
7DHFtm'	Transport, Mitochondrial'	7dhf(m) -> 7dhf(c) '		''	0	c) '	c	Cytosol	1	Transporter	1
7THFtl'	Transport, Lysosomal'	7thf(c) -> 7thf(l) '		''	0	l) '	l	Lysosome	1	Transporter	1
7THFtm'	Transport, Mitochondrial'	7thf(m) -> 7thf(c) '		''	0	c) '	c	Cytosol	1	Transporter	1
A4GALTc'	Sphingolipid Metabolism'	galgluside_hs(c) + udpgal(c) -> h(c) + thcrm_hs(c) + udp(c) '		'53947.1'	1	c) '	c	Cytosol	0	Cytosol	1
A4GALTg'	Sphingolipid Metabolism'	galgluside_hs(g) + udpgal(g) -> h(g) + thcrm_hs(g) + udp(g) '		'53947.1'	1	g) '	g	Golgi	0	Golgi	1
A4GNT1g'	O-Glycan Biosynthesis'	T_antigen(g) + uacgam(g) -> gncore1(g) + h(g) + udp(g) '		'51146.1'	1	g) '	g	Golgi	0	Golgi	1
A4GNT2g'	O-Glycan Biosynthesis'	core2(g) + uacgam(g) -> gncore2(g) + h(g) + udp(g) '		'51146.1'	1	g) '	g	Golgi	0	Golgi	1
AACOAT'	Propanoate Metabolism'	acac(c) + atp(c) + coa(c) <=> aacoa(c) + amp(c) + ppi(c) '		'65985.1'	1	c) '	c	Cytosol	0	Cytosol	1
AACTOOR'	Glycine, Serine, and Threonine Metabolism'	aact(c) + h2o(c) + o2(c) -> h2o2(c) + mthgxl(c) + nh4(c) '		'8639.1'	1	c) '	c	Cytosol	0	Cytosol	1
AACTtm'	Transport, Mitochondrial'	aact(m) -> aact(c) '		''	0	c) '	c	Cytosol	1	Transporter	1
AAPSAS'	Lysine Metabolism'	h(c) + h2o(c) + thp2c(c) -> L2aadp6sa(c) '		''	0	c) '	c	Cytosol	0	Cytosol	1
AASAD3'	Lysine Metabolism'	L2aadp6sa(c) + h2o(c) + nad(c) -> L2aadp(c) + 2 h(c) + nadh(c) '		''	0	c) '	c	Cytosol	0	Cytosol	1
AASAD3m'	Lysine Metabolism'	L2aadp6sa(m) + h2o(m) + nad(m) -> L2aadp(m) + 2 h(m) + nadh(m) '		''	0	m) '	m	Mitochondria	0	Mitochondria	1
AATAi'	Lysine Metabolism'	L2aadp(c) + akg(c) -> 2oxoadp(c) + glu-L(c) '		'51166.2 or 51166.1'	1	c) '	c	Cytosol	0	Cytosol	1
ABTArm'	Glutamate metabolism'	4abut(m) + akg(m) <=> glu-L(m) + sucsal(m) '		'18.2 or 18.1'	1	m) '	m	Mitochondria	0	Mitochondria	1
ABTD'	Pentose and Glucuronate Interconversions'	abt(c) + nad(c) <=> h(c) + nadh(c) + xylu-L(c) '		''	0	c) '	c	Cytosol	0	Cytosol	1
ABTti'	Transport, Extracellular'	abt(c) -> abt(e) '		''	0	e) '	e	Extracellular	1	Transporter	1
ABUTD'	beta-Alanine metabolism'	4abutn(c) + h2o(c) + nad(c) -> 4abut(c) + 2 h(c) + nadh(c) '		'223.1'	1	c) '	c	Cytosol	0	Cytosol	1
ABUTt2r'	Transport, Extracellular'	4abut(e) + h(e) <=> 4abut(c) + h(c) '		'206358.1'	1	c) '	c	Cytosol	1	Transporter	1
ABUTt2rL'	Transport, Lysosomal'	4abut(l) + h(l) <=> 4abut(c) + h(c) '		'206358.1'	1	c) '	c	Cytosol	1	Transporter	1
ABUTt4(2)r'	Transport, Extracellular'	4abut(e) + 2 na1(e) <=> 4abut(c) + 2 na1(c) '		'6539.1 or 6529.1 or 6538.1 or 6540.1'	1	c) '	c	Cytosol	1	Transporter	1
ACACT1'	Cholesterol Metabolism'	2 accoa(c) -> aacoa(c) + coa(c) '		'39.1'	1	c) '	c	Cytosol	0	Cytosol	1
ACACT10m'	Valine, Leucine, and Isoleucine Metabolism'	2maacoa(m) + coa(m) <=> accoa(m) + ppcoa(m) '		'38.1'	1	m) '	m	Mitochondria	0	Mitochondria	1
ACACT1r'	Tryptophan metabolism'	2 accoa(c) <=> aacoa(c) + coa(c) '		'39.1'	1	c) '	c	Cytosol	0	Cytosol	1
ACACT1rm'	Tryptophan metabolism'	2 accoa(m) <=> aacoa(m) + coa(m) '		'38.1 or 3032.1 or 3030.1'	1	m) '	m	Mitochondria	0	Mitochondria	1
ACACT1x'	Cholesterol Metabolism'	2 accoa(x) -> aacoa(x) + coa(x) '		'39.1'	1	x) '	x	Peroxisome	0	Peroxisome	1
ACACT4p'	Fatty Acid Metabolism'	3odcoa(x) + coa(x) -> accoa(x) + occoa(x) '		'30.1'	1	x) '	x	Peroxisome	0	Peroxisome	1
ACACT5p'	Fatty Acid Metabolism'	3oddcoa(x) + coa(x) -> accoa(x) + dcacoa(x) '		'30.1'	1	x) '	x	Peroxisome	0	Peroxisome	1
ACACT6p'	Fatty Acid Metabolism'	3otdcoa(x) + coa(x) -> accoa(x) + ddcacoa(x) '		'30.1'	1	x) '	x	Peroxisome	0	Peroxisome	1
ACACT7p'	Fatty Acid Metabolism'	3ohdcoa(x) + coa(x) -> accoa(x) + tdcoa(x) '		'30.1'	1	x) '	x	Peroxisome	0	Peroxisome	1
ACACT8p'	Fatty Acid Metabolism'	3ohodcoa(x) + coa(x) -> accoa(x) + pmtcoa(x) '		'30.1'	1	x) '	x	Peroxisome	0	Peroxisome	1
ACACT9p'	Fatty Acid Metabolism'	3ohxccoa(x) + coa(x) -> accoa(x) + ttccoa(x) '		'30.1'	1	x) '	x	Peroxisome	0	Peroxisome	1
ACACt2'	Transport, Extracellular'	acac(e) + h(e) <=> acac(c) + h(c) '		'9194.1 or 6566.1'	1	c) '	c	Cytosol	1	Transporter	1
ACACt2m'	Transport, Mitochondrial'	acac(c) + h(c) <=> acac(m) + h(m) '		'6566.1'	1	m) '	m	Mitochondria	1	Transporter	1
ACACtx'	Transport, Peroxisomal'	acac(c) <=> acac(x) '		''	0	x) '	x	Peroxisome	1	Transporter	1
ACALDt'	Transport, Extracellular'	acald(e) <=> acald(c) '		''	0	c) '	c	Cytosol	1	Transporter	1
ACALDtm'	Transport, Mitochondrial'	acald(m) <=> acald(c) '		''	0	c) '	c	Cytosol	1	Transporter	1
ACALDtr'	Transport, Endoplasmic Reticular'	acald(r) <=> acald(c) '		''	0	c) '	c	Cytosol	1	Transporter	1
ACALDtx'	Transport, Peroxisomal'	acald(x) <=> acald(c) '		''	0	c) '	c	Cytosol	1	Transporter	1
ACCOAC'	Fatty Acid Metabolism'	accoa(c) + atp(c) + hco3(c) -> adp(c) + h(c) + malcoa(c) + pi(c) '		[1x130 char]	1	c) '	c	Cytosol	0	Cytosol	1
ACCOACm'	Fatty Acid Metabolism'	accoa(m) + atp(m) + hco3(m) -> adp(m) + h(m) + malcoa(m) + pi(m) '		'32.1'	1	m) '	m	Mitochondria	0	Mitochondria	1
ACCOAL'	Propanoate Metabolism'	atp(c) + coa(c) + ppa(c) -> adp(c) + pi(c) + ppcoa(c) '		'55902.1 or 55902.2'	1	c) '	c	Cytosol	0	Cytosol	1
ACCOALm'	Propanoate Metabolism'	atp(m) + coa(m) + ppa(m) -> amp(m) + ppcoa(m) + ppi(m) '		'84532.1'	1	m) '	m	Mitochondria	0	Mitochondria	1
ACCOAgt'	Transport, Extracellular'	accoa(c) <=> accoa(g) '		'9197.1'	1	g) '	g	Golgi	1	Transporter	1
ACCOAtn'	Transport, Nuclear'	accoa(c) <=> accoa(n) '		''	0	n) '	n	Nucleus	1	Transporter	1
ACCOAtr'	Transport, Endoplasmic Reticular'	accoa(c) <=> accoa(r) '		'9197.1'	1	r) '	r	Ribosome	1	Transporter	1
ACETONEt2'	Transport, Extracellular'	acetone(e) + h(e) <=> acetone(c) + h(c) '		'9194.1 or 9123.1 or 6566.1'	1	c) '	c	Cytosol	1	Transporter	1
ACETONEt2m'	Transport, Mitochondrial'	acetone(c) + h(c) <=> acetone(m) + h(m) '		'6566.1'	1	m) '	m	Mitochondria	1	Transporter	1
ACGAGBSIDEtg'	Transport, Golgi Apparatus'	acgagbside_hs(c) <=> acgagbside_hs(g) '		''	0	g) '	g	Golgi	1	Transporter	1
ACGAGBSIDEtl'	Transport, Lysosomal'	acgagbside_hs(c) <=> acgagbside_hs(l) '		''	0	l) '	l	Lysosome	1	Transporter	1
ACGALFUCGALACGALFUC12GAL14ACGLCGALGLUSIDEte'	Transport, Extracellular'	acgalfucgalacgalfuc12gal14acglcgalgluside_hs(e) <=> acgalfucgalacgalfuc12gal14acglcgalgluside_hs(c) '		''	0	c) '	c	Cytosol	1	Transporter	1
ACGALFUCGALACGALFUC12GAL14ACGLCGALGLUSIDEtg'	Transport, Golgi Apparatus'	acgalfucgalacgalfuc12gal14acglcgalgluside_hs(g) <=> acgalfucgalacgalfuc12gal14acglcgalgluside_hs(c) '		''	0	c) '	c	Cytosol	1	Transporter	1
ACGALFUCGALACGALFUCGALACGLCGAL14ACGLCGALGLUSIDEte'	Transport, Extracellular'	acgalfucgalacgalfucgalacglcgal14acglcgalgluside_hs(e) <=> acgalfucgalacgalfucgalacglcgal14acglcgalgluside_hs(c) '		''	0	c) '	c	Cytosol	1	Transporter	1
ACGALFUCGALACGALFUCGALACGLCGAL14ACGLCGALGLUSIDEtg'	Transport, Golgi Apparatus'	acgalfucgalacgalfucgalacglcgal14acglcgalgluside_hs(g) <=> acgalfucgalacgalfucgalacglcgal14acglcgalgluside_hs(c) '		''	0	c) '	c	Cytosol	1	Transporter	1
ACGALK'	Aminosugar Metabolism '	acgal(c) + atp(c) -> acgal1p(c) + adp(c) + h(c) '		''	0	c) '	c	Cytosol	0	Cytosol	1
ACGALK2'	Aminosugar Metabolism '	acgal(c) + itp(c) -> acgal1p(c) + h(c) + idp(c) '		''	0	c) '	c	Cytosol	0	Cytosol	1
ACGALtlg'	Transport, Golgi Apparatus'	acgal(g) <=> acgal(c) '		''	0	c) '	c	Cytosol	1	Transporter	1
ACGALtly'	Transport, Lysosomal'	acgal(l) -> acgal(c) '		''	0	c) '	c	Cytosol	1	Transporter	1
ACGAM2E'	Aminosugar Metabolism '	acgam(c) <=> acmana(c) '		'5973.1'	1	c) '	c	Cytosol	0	Cytosol	1
ACGAM6PSi'	Aminosugar Metabolism '	accoa(c) + gam6p(c) -> acgam6p(c) + coa(c) + h(c) '		'64841.1'	1	c) '	c	Cytosol	0	Cytosol	1
ACGAMK'	Aminosugar Metabolism '	acgam(c) + atp(c) -> acgam6p(c) + adp(c) + h(c) '		'55577.1'	1	c) '	c	Cytosol	0	Cytosol	1
ACGAMPM'	Aminosugar Metabolism '	acgam6p(c) <=> acgam1p(c) '		'5238.1'	1	c) '	c	Cytosol	0	Cytosol	1
ACGAMtly'	Transport, Lysosomal'	acgam(l) -> acgam(c) '		''	0	c) '	c	Cytosol	1	Transporter	1
ACGBGBSIDEtg'	Transport, Golgi Apparatus'	acgbgbside_hs(c) <=> acgbgbside_hs(g) '		''	0	g) '	g	Golgi	1	Transporter	1
ACGBGBSIDEtl'	Transport, Lysosomal'	acgbgbside_hs(c) <=> acgbgbside_hs(l) '		''	0	l) '	l	Lysosome	1	Transporter	1
ACGPID'	Glycosylphosphatidylinositol (GPI)-anchor biosynthesis'	acgpail_hs(c) + h2o(c) -> ac(c) + gpail_hs(c) '		'9487.1'	1	c) '	c	Cytosol	0	Cytosol	1
ACGSm'	Urea cycle/amino group metabolism'	accoa(m) + glu-L(m) -> acglu(m) + coa(m) + h(m) '		'162417.1'	1	m) '	m	Mitochondria	0	Mitochondria	1
ACHEe'	Glycerophospholipid Metabolism'	ach(e) + h2o(e) -> ac(e) + chol(e) + h(e) '		'43.2 or 43.1'	1	e) '	e	Extracellular	0	Extracellular	1
ACHVESSEC'	Transport, Extracellular'	3 ach(c) + 2 atp(c) + 2 h2o(c) -> 2 adp(c) + 2 h(c) + 2 pi(c) + 3 ach(e) '		'6572.1'	1	e) '	e	Extracellular	1	Transporter	1
ACHtn'	Transport, Nuclear'	ach(n) <=> ach(c) '		''	0	c) '	c	Cytosol	1	Transporter	1
ACITL'	Citric Acid Cycle'	atp(c) + cit(c) + coa(c) -> accoa(c) + adp(c) + oaa(c) + pi(c) '		'47.1 or 47.2'	1	c) '	c	Cytosol	0	Cytosol	1
ACN13ACNGALGBSIDEte'	Transport, Extracellular'	acn13acngalgbside_hs(c) <=> acn13acngalgbside_hs(e) '		''	0	e) '	e	Extracellular	1	Transporter	1
ACN13ACNGALGBSIDEtg'	Transport, Golgi Apparatus'	acn13acngalgbside_hs(c) <=> acn13acngalgbside_hs(g) '		''	0	g) '	g	Golgi	1	Transporter	1
ACN23ACNGALGBSIDEte'	Transport, Extracellular'	acn23acngalgbside_hs(c) <=> acn23acngalgbside_hs(e) '		''	0	e) '	e	Extracellular	1	Transporter	1
ACN23ACNGALGBSIDEtg'	Transport, Golgi Apparatus'	acn23acngalgbside_hs(c) <=> acn23acngalgbside_hs(g) '		''	0	g) '	g	Golgi	1	Transporter	1
ACNACNGAL14ACGLCGALGLUSIDEte'	Transport, Extracellular'	acnacngal14acglcgalgluside_hs(e) <=> acnacngal14acglcgalgluside_hs(c) '		''	0	c) '	c	Cytosol	1	Transporter	1
ACNACNGAL14ACGLCGALGLUSIDEtg'	Transport, Golgi Apparatus'	acnacngal14acglcgalgluside_hs(g) <=> acnacngal14acglcgalgluside_hs(c) '		''	0	c) '	c	Cytosol	1	Transporter	1
ACNACNGALGBSIDEte'	Transport, Extracellular'	acnacngalgbside_hs(c) <=> acnacngalgbside_hs(e) '		''	0	e) '	e	Extracellular	1	Transporter	1
ACNACNGALGBSIDEtg'	Transport, Golgi Apparatus'	acnacngalgbside_hs(c) <=> acnacngalgbside_hs(g) '		''	0	g) '	g	Golgi	1	Transporter	1
ACNAM9PL'	Aminosugar Metabolism '	acmanap(c) + h2o(c) + pep(c) -> acnamp(c) + pi(c) '		'54187.1'	1	c) '	c	Cytosol	0	Cytosol	1
ACNAM9PL2'	Aminosugar Metabolism '	h2o(c) + man6p(c) + pep(c) -> kdnp(c) + pi(c) '		'54187.1'	1	c) '	c	Cytosol	0	Cytosol	1
ACNAMPH'	Aminosugar Metabolism '	acnamp(c) + h2o(c) -> acnam(c) + pi(c) '		''	0	c) '	c	Cytosol	0	Cytosol	1
ACNAMlt'	Transport, Lysosomal'	acnam(c) + h(c) <=> acnam(l) + h(l) '		'26503.1'	1	l) '	l	Lysosome	1	Transporter	1
ACNAMtn'	Transport, Nuclear'	acnam(c) -> acnam(n) '		''	0	n) '	n	Nucleus	1	Transporter	1
ACNGALACGLCGAL14ACGLCGALGLUSIDEte'	Transport, Extracellular'	acngalacglcgal14acglcgalgluside_hs(e) <=> acngalacglcgal14acglcgalgluside_hs(c) '		''	0	c) '	c	Cytosol	1	Transporter	1
ACNGALACGLCGAL14ACGLCGALGLUSIDEtg'	Transport, Golgi Apparatus'	acngalacglcgal14acglcgalgluside_hs(g) <=> acngalacglcgal14acglcgalgluside_hs(c) '		''	0	c) '	c	Cytosol	1	Transporter	1
ACNMLr'	Aminosugar Metabolism '	acnam(c) <=> acmana(c) + pyr(c) '		''	0	c) '	c	Cytosol	0	Cytosol	1
ACOAD10m'	Valine, Leucine, and Isoleucine Metabolism'	2mbcoa(m) + fad(m) -> 2mb2coa(m) + fadh2(m) '		'34.1 or 36.1'	1	m) '	m	Mitochondria	0	Mitochondria	1
ACOAD1fm'	Butanoate Metabolism'	btcoa(m) + fad(m) -> b2coa(m) + fadh2(m) '		'84129.1 or 27034.1 or 34.1 or 36.1 or 35.1 or 80724.1 or 28976.1'	1	m) '	m	Mitochondria	0	Mitochondria	1
ACOAD8m'	Valine, Leucine, and Isoleucine Metabolism'	fad(m) + ivcoa(m) -> 3mb2coa(m) + fadh2(m) '		'3712.1'	1	m) '	m	Mitochondria	0	Mitochondria	1
ACOAD9m'	Valine, Leucine, and Isoleucine Metabolism'	fad(m) + ibcoa(m) -> 2mp2coa(m) + fadh2(m) '		'27034.1 or 34.1'	1	m) '	m	Mitochondria	0	Mitochondria	1
ACOAHi'	Pyruvate Metabolism'	accoa(c) + h2o(c) -> ac(c) + coa(c) + h(c) '		'134526.1'	1	c) '	c	Cytosol	0	Cytosol	1
ACOAO7p'	Fatty Acid Metabolism'	o2(x) + pmtcoa(x) -> h2o2(x) + hdd2coa(x) '		'51.1 or 51.2'	1	x) '	x	Peroxisome	0	Peroxisome	1
ACOATA'	Fatty Acid Metabolism'	ACP(c) + accoa(c) <=> acACP(c) + coa(c) '		'2194.1'	1	c) '	c	Cytosol	0	Cytosol	1
ACODA'	Urea cycle/amino group metabolism'	acorn(c) + h2o(c) -> ac(c) + orn(c) '		'95.1'	1	c) '	c	Cytosol	0	Cytosol	1
ACONT'	Citric Acid Cycle'	cit(c) <=> icit(c) '		'48.1 or 3658.1'	1	c) '	c	Cytosol	0	Cytosol	1
ACONTm'	Citric Acid Cycle'	cit(m) <=> icit(m) '		'50.1'	1	m) '	m	Mitochondria	0	Mitochondria	1
ACOX22x'	Bile Acid Biosynthesis'	dhcholoylcoa(x) + fadh2(x) + 0.5 o2(x) -> fad(x) + thcholoylcoa(x) '		'8309.1'	1	x) '	x	Peroxisome	0	Peroxisome	1
ACOX2x'	Bile Acid Biosynthesis'	cholcoas(x) + fadh2(x) + o2(x) -> cholcoads(x) + fad(x) + 2 h2o(x) '		'8309.1'	1	x) '	x	Peroxisome	0	Peroxisome	1
ACP1(FMN)'	Riboflavin Metabolism'	fmn(c) + h2o(c) -> pi(c) + ribflv(c) '		'52.2 or 52.3 or 52.1'	1	c) '	c	Cytosol	0	Cytosol	1
ACRNtm'	Transport, Mitochondrial'	acrn(c) -> acrn(m) '		'788.1'	1	m) '	m	Mitochondria	1	Transporter	1
ACS'	Glycolysis/Gluconeogenesis'	ac(c) + atp(c) + coa(c) -> accoa(c) + amp(c) + ppi(c) '		'55902.1 or 65985.1 or 55902.2'	1	c) '	c	Cytosol	0	Cytosol	1
ACS2'	Propanoate Metabolism'	atp(c) + coa(c) + ppa(c) -> amp(c) + ppcoa(c) + ppi(c) '		'55902.1 or 65985.1 or 55902.2'	1	c) '	c	Cytosol	0	Cytosol	1
ACSm'	Glycolysis/Gluconeogenesis'	ac(m) + atp(m) + coa(m) -> accoa(m) + amp(m) + ppi(m) '		'84532.1'	1	m) '	m	Mitochondria	0	Mitochondria	1
ACTLMO'	Pyruvate Metabolism'	acetol(c) + h(c) + nadph(c) + o2(c) -> 2 h2o(c) + mthgxl(c) + nadp(c) '		'1571.1'	1	c) '	c	Cytosol	0	Cytosol	1
ACTNMO'	Pyruvate Metabolism'	acetone(c) + h(c) + nadph(c) + o2(c) -> acetol(c) + h2o(c) + nadp(c) '		'1571.1'	1	c) '	c	Cytosol	0	Cytosol	1
ACYP'	Glycolysis/Gluconeogenesis'	13dpg(c) + h2o(c) -> 3pg(c) + h(c) + pi(c) '		'112611.1 or 97.1 or 97.2 or 98.1'	1	c) '	c	Cytosol	0	Cytosol	1
ACt2m'	Transport, Mitochondrial'	ac(c) + h(c) <=> ac(m) + h(m) '		''	0	m) '	m	Mitochondria	1	Transporter	1
ACt2r'	Transport, Extracellular'	ac(e) + h(e) <=> ac(c) + h(c) '		''	0	c) '	c	Cytosol	1	Transporter	1
ACtg'	Transport, Golgi Apparatus'	ac(c) <=> ac(g) '		''	0	g) '	g	Golgi	1	Transporter	1
ADA'	Purine Catabolism'	adn(c) + h(c) + h2o(c) -> ins(c) + nh4(c) '		'100.1'	1	c) '	c	Cytosol	0	Cytosol	1
ADAe'	Nucleotides'	adn(e) + h(e) + h2o(e) -> ins(e) + nh4(e) '		'100.1'	1	e) '	e	Extracellular	0	Extracellular	1
ADCim'	Propanoate Metabolism'	acac(m) + h(m) -> acetone(m) + co2(m) '		''	0	m) '	m	Mitochondria	0	Mitochondria	1
ADEt'	Transport, Extracellular'	ade(e) <=> ade(c) '		'3177.1'	1	c) '	c	Cytosol	1	Transporter	1
ADEtl'	Transport, Lysosomal'	ade(l) <=> ade(c) '		'55315.1'	1	c) '	c	Cytosol	1	Transporter	1
ADHAPtx'	Transport, Peroxisomal'	adhap_hs(c) <=> adhap_hs(x) '		''	0	x) '	x	Peroxisome	1	Transporter	1
ADK1'	Nucleotides'	amp(c) + atp(c) <=> 2 adp(c) '		'203.1 or 26289.1 or 26289.2 or 122481.1'	1	c) '	c	Cytosol	0	Cytosol	1
ADK3'	Nucleotides'	amp(c) + gtp(c) <=> adp(c) + gdp(c) '		'26289.1 or 26289.2'	1	c) '	c	Cytosol	0	Cytosol	1
ADK3m'	Nucleotides'	amp(m) + gtp(m) <=> adp(m) + gdp(m) '		'50808.1'	1	m) '	m	Mitochondria	0	Mitochondria	1
ADKd'	Nucleotides'	damp(c) + datp(c) <=> 2 dadp(c) '		'26289.1 or 26289.2'	1	c) '	c	Cytosol	0	Cytosol	1
ADMDC'	Arginine and Proline Metabolism'	amet(c) + h(c) -> ametam(c) + co2(c) '		'262.1'	1	c) '	c	Cytosol	0	Cytosol	1
ADNCYC'	Nucleotides'	atp(c) -> camp(c) + ppi(c) '		[1x110 char]	1	c) '	c	Cytosol	0	Cytosol	1
ADNK1'	Nucleotides'	adn(c) + atp(c) -> adp(c) + amp(c) + h(c) '		'132.2 or 132.1'	1	c) '	c	Cytosol	0	Cytosol	1
ADNK1m'	Nucleotides'	adn(m) + atp(m) -> adp(m) + amp(m) + h(m) '		''	0	m) '	m	Mitochondria	0	Mitochondria	1
ADNt'	Transport, Extracellular'	adn(e) <=> adn(c) '		'3177.1 or 2030.1'	1	c) '	c	Cytosol	1	Transporter	1
ADNt4'	Transport, Extracellular'	adn(e) + na1(e) -> adn(c) + na1(c) '		'64078.1 or 9154.1 or 9154.2 or 9153.1'	1	c) '	c	Cytosol	1	Transporter	1
ADNt5'	Transport, Extracellular'	adn(e) + 2 na1(e) -> adn(c) + 2 na1(c) '		'64078.1'	1	c) '	c	Cytosol	1	Transporter	1
ADNtl'	Transport, Lysosomal'	adn(l) <=> adn(c) '		'55315.1'	1	c) '	c	Cytosol	1	Transporter	1
ADNtm'	Transport, Mitochondrial'	adn(c) <=> adn(m) '		'2030.1'	1	m) '	m	Mitochondria	1	Transporter	1
ADPGLC'	Nucleotides'	adpglc(c) + h2o(c) -> amp(c) + g1p(c) + 2 h(c) '		'11164.1'	1	c) '	c	Cytosol	0	Cytosol	1
ADPMAN'	Nucleotides'	adpman(c) + h2o(c) -> amp(c) + 2 h(c) + man1p(c) '		'11164.1'	1	c) '	c	Cytosol	0	Cytosol	1
ADPRDP'	Nucleotides'	adprib(c) + h2o(c) -> amp(c) + 2 h(c) + r5p(c) '		'11164.1'	1	c) '	c	Cytosol	0	Cytosol	1
ADPRDPm'	Nucleotides'	adprib(m) + h2o(m) -> amp(m) + 2 h(m) + r5p(m) '		'53343.3 or 53343.2 or 53343.1'	1	m) '	m	Mitochondria	0	Mitochondria	1
ADPRIBt'	Transport, Extracellular'	adprib(e) -> adprib(c) '		'952.1'	1	c) '	c	Cytosol	1	Transporter	1
ADPT'	Salvage Pathway'	ade(c) + prpp(c) -> amp(c) + ppi(c) '		'353.1'	1	c) '	c	Cytosol	0	Cytosol	1
ADPtx'	Transport, Peroxisomal'	adp(c) <=> adp(x) '		''	0	x) '	x	Peroxisome	1	Transporter	1
ADRNCOAtx'	Transport, Peroxisomal'	adrncoa(c) <=> adrncoa(x) '		''	0	x) '	x	Peroxisome	1	Transporter	1
ADRNCPT1'	Carnitine shuttle'	adrncoa(c) + crn(c) -> adrncrn(c) + coa(c) '		'1375.4 or 1374.1 or 126129.1 or 1375.3 or 1375.1 or 1375.2'	1	c) '	c	Cytosol	0	Cytosol	1
ADRNCPT2'	Carnitine shuttle'	adrncrn(m) + coa(m) -> adrncoa(m) + crn(m) '		'1376.1'	1	m) '	m	Mitochondria	0	Mitochondria	1
ADRNCRNt'	Carnitine shuttle'	adrncrn(c) -> adrncrn(m) '		'788.1'	1	m) '	m	Mitochondria	0	Mitochondria	1
ADRNLPVESSEC'	Transport, Extracellular'	3 adrnl(c) + 2 atp(c) + 2 h2o(c) -> 2 adp(c) + 2 h(c) + 2 pi(c) + 3 adrnl(e) '		'6571.1 or 6570.1'	1	e) '	e	Extracellular	1	Transporter	1
ADRNt'	Transport, Extracellular'	adrn(e) <=> adrn(c) '		''	0	c) '	c	Cytosol	1	Transporter	1
ADSELK'	Selenoamino acid metabolism'	adsel(c) + atp(c) -> 3padsel(c) + adp(c) + h(c) '		'9060.1 or 9061.1'	1	c) '	c	Cytosol	0	Cytosol	1
ADSK'	Nucleotides'	aps(c) + atp(c) -> adp(c) + h(c) + paps(c) '		'9060.1 or 9061.1'	1	c) '	c	Cytosol	0	Cytosol	1
ADSL1'	Nucleotides'	dcamp(c) -> amp(c) + fum(c) '		'158.1 or 158.2'	1	c) '	c	Cytosol	0	Cytosol	1
ADSL2'	IMP Biosynthesis'	25aics(c) -> aicar(c) + fum(c) '		'158.1 or 158.2'	1	c) '	c	Cytosol	0	Cytosol	1
ADSS'	Nucleotides'	asp-L(c) + gtp(c) + imp(c) -> dcamp(c) + gdp(c) + 2 h(c) + pi(c) '		'122622.2 or 122622.1 or 159.1'	1	c) '	c	Cytosol	0	Cytosol	1
AFLATOXINte'	Transport, Extracellular'	aflatoxin(e) <=> aflatoxin(c) '		''	0	c) '	c	Cytosol	1	Transporter	1
AG13T10g'	Keratan sulfate biosynthesis'	ksi_pre18(g) + uacgam(g) -> h(g) + ksi_pre19(g) + udp(g) '		[1x106 char]	1	g) '	g	Golgi	0	Golgi	1
AG13T11g'	Keratan sulfate biosynthesis'	ksi_pre21(g) + uacgam(g) -> h(g) + ksi_pre22(g) + udp(g) '		[1x106 char]	1	g) '	g	Golgi	0	Golgi	1
AG13T12g'	Keratan sulfate biosynthesis'	ksi_pre24(g) + uacgam(g) -> h(g) + ksi_pre25(g) + udp(g) '		[1x106 char]	1	g) '	g	Golgi	0	Golgi	1
AG13T13g'	Keratan sulfate biosynthesis'	ksi_pre27(g) + uacgam(g) -> h(g) + ksi_pre28(g) + udp(g) '		[1x106 char]	1	g) '	g	Golgi	0	Golgi	1
AG13T14g'	Keratan sulfate biosynthesis'	ksi_pre30(g) + uacgam(g) -> h(g) + ksi_pre31(g) + udp(g) '		[1x106 char]	1	g) '	g	Golgi	0	Golgi	1
AG13T15g'	Keratan sulfate biosynthesis'	ksi_pre33(g) + uacgam(g) -> h(g) + ksi_pre34(g) + udp(g) '		[1x106 char]	1	g) '	g	Golgi	0	Golgi	1
AG13T16g'	Keratan sulfate biosynthesis'	ksii_core4_pre2(g) + uacgam(g) -> h(g) + ksii_core4_pre3(g) + udp(g) '		[1x106 char]	1	g) '	g	Golgi	0	Golgi	1
AG13T17g'	Keratan sulfate biosynthesis'	ksii_core4_pre4(g) + uacgam(g) -> h(g) + ksii_core4_pre5(g) + udp(g) '		[1x106 char]	1	g) '	g	Golgi	0	Golgi	1
AG13T18g'	Keratan sulfate biosynthesis'	ksii_core4_pre7(g) + uacgam(g) -> h(g) + ksii_core4_pre8(g) + udp(g) '		[1x106 char]	1	g) '	g	Golgi	0	Golgi	1
AG13T1g'	Keratan sulfate biosynthesis'	ksii_core2_pre2(g) + uacgam(g) -> h(g) + ksii_core2_pre3(g) + udp(g) '		[1x106 char]	1	g) '	g	Golgi	0	Golgi	1
AG13T2g'	Keratan sulfate biosynthesis'	ksii_core2_pre4(g) + uacgam(g) -> h(g) + ksii_core2_pre5(g) + udp(g) '		[1x106 char]	1	g) '	g	Golgi	0	Golgi	1
AG13T3g'	Keratan sulfate biosynthesis'	ksii_core2_pre7(g) + uacgam(g) -> h(g) + ksii_core2_pre8(g) + udp(g) '		[1x106 char]	1	g) '	g	Golgi	0	Golgi	1
AG13T4g'	Keratan sulfate biosynthesis'	ksi_pre1(g) + uacgam(g) -> h(g) + ksi_pre2(g) + udp(g) '		[1x106 char]	1	g) '	g	Golgi	0	Golgi	1
AG13T5g'	Keratan sulfate biosynthesis'	ksi_pre3(g) + uacgam(g) -> h(g) + ksi_pre4(g) + udp(g) '		[1x106 char]	1	g) '	g	Golgi	0	Golgi	1
AG13T6g'	Keratan sulfate biosynthesis'	ksi_pre6(g) + uacgam(g) -> h(g) + ksi_pre7(g) + udp(g) '		[1x106 char]	1	g) '	g	Golgi	0	Golgi	1
AG13T7g'	Keratan sulfate biosynthesis'	ksi_pre9(g) + uacgam(g) -> h(g) + ksi_pre10(g) + udp(g) '		[1x106 char]	1	g) '	g	Golgi	0	Golgi	1
AG13T8g'	Keratan sulfate biosynthesis'	ksi_pre12(g) + uacgam(g) -> h(g) + ksi_pre13(g) + udp(g) '		[1x106 char]	1	g) '	g	Golgi	0	Golgi	1
AG13T9g'	Keratan sulfate biosynthesis'	ksi_pre15(g) + uacgam(g) -> h(g) + ksi_pre16(g) + udp(g) '		[1x106 char]	1	g) '	g	Golgi	0	Golgi	1
AGDC'	Aminosugar Metabolism '	acgam6p(c) + h2o(c) -> ac(c) + gam6p(c) '		'51005.1'	1	c) '	c	Cytosol	0	Cytosol	1
AGLPC'	Glycerophospholipid Metabolism'	ak2g_hs(c) + cdpchol(c) -> ak2gchol_hs(c) + cmp(c) + h(c) + h2o(c) '		''	0	c) '	c	Cytosol	0	Cytosol	1
AGLPED'	Glycerophospholipid Metabolism'	ak2gpe_hs(c) + h(c) + nadph(c) + o2(c) -> dak2gpe_hs(c) + 2 h2o(c) + nadp(c) '		''	0	c) '	c	Cytosol	0	Cytosol	1
AGLPET'	Glycerophospholipid Metabolism'	ak2g_hs(c) + cdpea(c) + h(c) -> ak2gpe_hs(c) + cmp(c) + h2o(c) '		''	0	c) '	c	Cytosol	0	Cytosol	1
AGLPH'	Glycerophospholipid Metabolism'	ak2gp_hs(c) + h2o(c) -> ak2g_hs(c) + pi(c) '		''	0	c) '	c	Cytosol	0	Cytosol	1
AGLPR'	Glycerophospholipid Metabolism'	akdhap_hs(c) + h(c) + nadph(c) -> akgp_hs(c) + nadp(c) '		''	0	c) '	c	Cytosol	0	Cytosol	1
AGLPT'	Glycerophospholipid Metabolism'	Rtotal2(c) + akgp_hs(c) + h(c) -> ak2gp_hs(c) + h2o(c) '		''	0	c) '	c	Cytosol	0	Cytosol	1
AGMTm'	Arginine and Proline Metabolism'	agm(m) + h2o(m) -> ptrc(m) + urea(m) '		'79814.1'	1	m) '	m	Mitochondria	0	Mitochondria	1
AGPAT1'	Triacylglycerol Synthesis'	Rtotal2coa(c) + alpa_hs(c) -> coa(c) + pa_hs(c) '		[1x80 char]	1	c) '	c	Cytosol	0	Cytosol	1
AGPRim'	Urea cycle/amino group metabolism'	acg5p(m) + h(m) + nadph(m) -> acg5sa(m) + nadp(m) + pi(m) '		'5832.1'	1	m) '	m	Mitochondria	0	Mitochondria	1
AGPSx'	Glycerophospholipid Metabolism'	adhap_hs(x) + alkylR1oh(x) -> Rtotal(x) + akdhap_hs(x) + h(x) '		'8540.1'	1	x) '	x	Peroxisome	0	Peroxisome	1
AGPex'	Transport, Peroxisomal'	akdhap_hs(c) <=> akdhap_hs(x) '		''	0	x) '	x	Peroxisome	1	Transporter	1
AGTim'	Alanine and Aspartate Metabolism'	ala-L(m) + glx(m) -> gly(m) + pyr(m) '		'64902.1 or 64850.1'	1	m) '	m	Mitochondria	0	Mitochondria	1
AGTix'	Alanine and Aspartate Metabolism'	ala-L(x) + glx(x) -> gly(x) + pyr(x) '		'189.1'	1	x) '	x	Peroxisome	0	Peroxisome	1
AHANDROSTANGLCte'	Transport, Extracellular'	ahandrostanglc(c) + atp(c) + h2o(c) -> adp(c) + h(c) + pi(c) + ahandrostanglc(e) '		'4363.1'	1	e) '	e	Extracellular	1	Transporter	1
AHANDROSTANGLCtr'	Transport, Endoplasmic Reticular'	ahandrostanglc(c) <=> ahandrostanglc(r) '		''	0	r) '	r	Ribosome	1	Transporter	1
AHC'	Methionine Metabolism'	ahcys(c) + h2o(c) <=> adn(c) + hcys-L(c) '		'10768.1 or 10768.2 or 191.1'	1	c) '	c	Cytosol	0	Cytosol	1
AHCYStn'	Transport, Nuclear'	ahcys(c) <=> ahcys(n) '		''	0	n) '	n	Nucleus	1	Transporter	1
AHCYStr'	Transport, Endoplasmic Reticular'	ahcys(c) <=> ahcys(r) '		''	0	r) '	r	Ribosome	1	Transporter	1
AHEXASE2ly'	N-Glycan Degradation'	3 h2o(l) + n2m2nmn(l) -> 3 acgam(l) + m2mn(l) '		'3073.1 or 3074.1 or 3074.1 and 3073.1'	1	l) '	l	Lysosome	0	Lysosome	1
AHEXASEly'	N-Glycan Degradation'	2 h2o(l) + n2m2mn(l) -> 2 acgam(l) + m2mn(l) '		'3073.1 or 3074.1 or 3074.1 and 3073.1'	1	l) '	l	Lysosome	0	Lysosome	1
AICART'	IMP Biosynthesis'	10fthf(c) + aicar(c) <=> fprica(c) + thf(c) '		'471.1'	1	c) '	c	Cytosol	0	Cytosol	1
AIRCr'	IMP Biosynthesis'	air(c) + co2(c) <=> 5aizc(c) + h(c) '		'10606.1'	1	c) '	c	Cytosol	0	Cytosol	1
AK2LGCHOLt'	Transport, Extracellular'	ak2lgchol_hs(e) <=> ak2lgchol_hs(c) '		''	0	c) '	c	Cytosol	1	Transporter	1
AKGDm'	Citric Acid Cycle'	akg(m) + coa(m) + nad(m) -> co2(m) + nadh(m) + succoa(m) '		'1743.1 or 4967.1 or 8050.1 and 1738.1 or 4967.2'	1	m) '	m	Mitochondria	0	Mitochondria	1
AKGMALtm'	Transport, Mitochondrial'	mal-L(c) + akg(m) <=> akg(c) + mal-L(m) '		'8402.1'	1	m) '	m	Mitochondria	1	Transporter	1
AKGt4_3'	Transport, Extracellular'	akg(e) + 3 na1(e) <=> akg(c) + 3 na1(c) '		'64849.1 or 64849.2'	1	c) '	c	Cytosol	1	Transporter	1
AKGtp'	Transport, Peroxisomal'	akg(c) <=> akg(x) '		''	0	x) '	x	Peroxisome	1	Transporter	1
AKR1C1'	Steroid Metabolism'	h(c) + nadph(c) + prgstrn(c) -> aprgstrn(c) + nadp(c) '		'1645.1'	1	c) '	c	Cytosol	0	Cytosol	1
AKR1C41'	Bile Acid Biosynthesis'	h(c) + nadh(c) + xol7ah(c) -> nad(c) + xol7ah2(c) '		'1109.1'	1	c) '	c	Cytosol	0	Cytosol	1
AKR1C42'	Bile Acid Biosynthesis'	h(c) + nadh(c) + xoldioloneh(c) -> nad(c) + xoltriol(c) '		'1109.1'	1	c) '	c	Cytosol	0	Cytosol	1
AKR1D'	Bile Acid Biosynthesis'	h(c) + nadph(c) + xol7aone(c) -> nadp(c) + xol7ah(c) '		'6718.1'	1	c) '	c	Cytosol	0	Cytosol	1
AKR1D2'	Bile Acid Biosynthesis'	h(c) + nadph(c) + xoldiolone(c) -> nadp(c) + xoldioloneh(c) '		'6718.1'	1	c) '	c	Cytosol	0	Cytosol	1
ALAASNNaEx'	Transport, Extracellular'	asn-L(c) + ala-L(e) + na1(e) -> ala-L(c) + na1(c) + asn-L(e) '		'6510.1'	1	e) '	e	Extracellular	1	Transporter	1
ALACYSNaEx'	Transport, Extracellular'	cys-L(c) + ala-L(e) + na1(e) -> ala-L(c) + na1(c) + cys-L(e) '		'6510.1 or 6509.1'	1	e) '	e	Extracellular	1	Transporter	1
ALADGLNexR'	Transport, Extracellular'	gln-L(c) + ala-D(e) <=> ala-D(c) + gln-L(e) '		'56301.1 or 6520.1'	1	e) '	e	Extracellular	1	Transporter	1
ALADGLYexR'	Transport, Extracellular'	gly(c) + ala-D(e) <=> ala-D(c) + gly(e) '		'56301.1 or 6520.1'	1	e) '	e	Extracellular	1	Transporter	1
ALAGLNNaEx'	Transport, Extracellular'	gln-L(c) + ala-L(e) + na1(e) -> ala-L(c) + na1(c) + gln-L(e) '		'6510.1'	1	e) '	e	Extracellular	1	Transporter	1
ALAGLNexR'	Transport, Extracellular'	gln-L(c) + ala-L(e) <=> ala-L(c) + gln-L(e) '		'56301.1 or 6520.1'	1	e) '	e	Extracellular	1	Transporter	1
ALAGLYexR'	Transport, Extracellular'	gly(c) + ala-L(e) <=> ala-L(c) + gly(e) '		'56301.1 or 6520.1'	1	e) '	e	Extracellular	1	Transporter	1
ALAR'	Alanine and Aspartate Metabolism'	ala-L(c) <=> ala-D(c) '		'11212.1'	1	c) '	c	Cytosol	0	Cytosol	1
ALASERNaEx'	Transport, Extracellular'	ser-L(c) + ala-L(e) + na1(e) -> ala-L(c) + na1(c) + ser-L(e) '		'6510.1 or 6509.1'	1	e) '	e	Extracellular	1	Transporter	1
ALASm'	Glycine, Serine, and Threonine Metabolism'	gly(m) + h(m) + succoa(m) -> 5aop(m) + co2(m) + coa(m) '		'23464.1 or 211.2 or 212.1 or 211.1'	1	m) '	m	Mitochondria	0	Mitochondria	1
ALATA_L'	Glutamate metabolism'	akg(c) + ala-L(c) <=> glu-L(c) + pyr(c) '		'84706.1 or 2875.1'	1	c) '	c	Cytosol	0	Cytosol	1
ALATHRNaEx'	Transport, Extracellular'	thr-L(c) + ala-L(e) + na1(e) -> ala-L(c) + na1(c) + thr-L(e) '		'6510.1 or 6509.1'	1	e) '	e	Extracellular	1	Transporter	1
ALAt2r'	Transport, Extracellular'	ala-L(e) + h(e) <=> ala-L(c) + h(c) '		'206358.1'	1	c) '	c	Cytosol	1	Transporter	1
ALAt2rL'	Transport, Lysosomal'	ala-L(l) + h(l) <=> ala-L(c) + h(c) '		'206358.1'	1	c) '	c	Cytosol	1	Transporter	1
ALAt4'	Transport, Extracellular'	ala-L(e) + na1(e) -> ala-L(c) + na1(c) '		[1x77 char]	1	c) '	c	Cytosol	1	Transporter	1
ALAtN1'	Transport, Extracellular'	h(c) + ala-L(e) + 2 na1(e) <=> ala-L(c) + 2 na1(c) + h(e) '		'92745.1 or 10991.1'	1	e) '	e	Extracellular	1	Transporter	1
ALCD2yf'	Glycolysis/Gluconeogenesis'	etoh(c) + nadp(c) -> acald(c) + h(c) + nadph(c) '		'10327.2 or 10327.1'	1	c) '	c	Cytosol	0	Cytosol	1
ALDD19x'	Phenylalanine metabolism'	h2o(c) + nad(c) + pacald(c) -> 2 h(c) + nadh(c) + pac(c) '		'218.1 or 221.1 or 220.1 or 222.1'	1	c) '	c	Cytosol	0	Cytosol	1
ALDD19x(P)'	Phenylalanine metabolism'	h2o(c) + nadp(c) + pacald(c) -> 2 h(c) + nadph(c) + pac(c) '		'218.1 or 221.1 or 220.1 or 222.1'	1	c) '	c	Cytosol	0	Cytosol	1
ALDD20x'	Tryptophan metabolism'	h2o(c) + id3acald(c) + nad(c) -> 2 h(c) + ind3ac(c) + nadh(c) '		'8854.1 or 223.1 or 501.1 or 216.1 or 224.1 or 8854.2 or 8854.3'	1	c) '	c	Cytosol	0	Cytosol	1
ALDD20xm'	Tryptophan metabolism'	h2o(m) + id3acald(m) + nad(m) -> 2 h(m) + ind3ac(m) + nadh(m) '		'8659.1 or 217.1 or 8659.2 or 219.1'	1	m) '	m	Mitochondria	0	Mitochondria	1
ALDD21'	Fatty Acid Metabolism'	h2o(c) + nad(c) + pristanal(c) -> 2 h(c) + nadh(c) + prist(c) '		'224.1'	1	c) '	c	Cytosol	0	Cytosol	1
ALDD2x'	Glycolysis/Gluconeogenesis'	acald(c) + h2o(c) + nad(c) -> ac(c) + 2 h(c) + nadh(c) '		[1x108 char]	1	c) '	c	Cytosol	0	Cytosol	1
ALDD2xm'	Glycolysis/Gluconeogenesis'	acald(m) + h2o(m) + nad(m) -> ac(m) + 2 h(m) + nadh(m) '		'217.1 or 219.1'	1	m) '	m	Mitochondria	0	Mitochondria	1
ALDD2y'	Glycolysis/Gluconeogenesis'	acald(c) + h2o(c) + nadp(c) -> ac(c) + 2 h(c) + nadph(c) '		[1x78 char]	1	c) '	c	Cytosol	0	Cytosol	1
ALDSTRNte'	Transport, Extracellular'	aldstrn(c) <=> aldstrn(e) '		''	0	e) '	e	Extracellular	1	Transporter	1
ALDSTRNtm'	Transport, Mitochondrial'	aldstrn(c) <=> aldstrn(m) '		''	0	m) '	m	Mitochondria	1	Transporter	1
ALKP'	Glycerophospholipid Metabolism'	dhap(c) + h2o(c) -> dha(c) + pi(c) '		'249.1 or 250.1 or 248.1 or 251.1'	1	c) '	c	Cytosol	0	Cytosol	1
ALOX12'	Eicosanoid Metabolism'	arachd(c) + o2(c) -> 12HPET(c) '		'239.1'	1	c) '	c	Cytosol	0	Cytosol	1
ALOX12R'	Eicosanoid Metabolism'	arachd(c) + o2(c) -> 12RHPET(c) '		'242.1'	1	c) '	c	Cytosol	0	Cytosol	1
ALOX15'	Eicosanoid Metabolism'	arachd(c) + o2(c) -> 15HPET(c) '		'246.1 or 247.1'	1	c) '	c	Cytosol	0	Cytosol	1
ALOX5'	Eicosanoid Metabolism'	arachd(c) + o2(c) -> 5HPET(c) '		'240.1'	1	c) '	c	Cytosol	0	Cytosol	1
ALOX52'	Eicosanoid Metabolism'	5HPET(c) -> h2o(c) + leuktrA4(c) '		'240.1'	1	c) '	c	Cytosol	0	Cytosol	1
ALR'	Glycine, Serine, and Threonine Metabolism'	h2o(c) + mthgxl(c) + nadp(c) -> 2 h(c) + nadph(c) + pyr(c) '		'231.1'	1	c) '	c	Cytosol	0	Cytosol	1
ALR2'	Pyruvate Metabolism'	h(c) + mthgxl(c) + nadph(c) -> acetol(c) + nadp(c) '		'8574.1 or 10327.2 or 231.1 or 10327.1'	1	c) '	c	Cytosol	0	Cytosol	1
ALR3'	Pyruvate Metabolism'	acetol(c) + h(c) + nadph(c) -> 12ppd-S(c) + nadp(c) '		'8574.1 or 10327.2 or 231.1 or 10327.1'	1	c) '	c	Cytosol	0	Cytosol	1
AM6SAD'	Tryptophan metabolism'	am6sa(c) + h2o(c) + nad(c) -> amuco(c) + 2 h(c) + nadh(c) '		''	0	c) '	c	Cytosol	0	Cytosol	1
AMACR2p'	Bile Acid Biosynthesis'	dhcholestancoa(x) + 0.5 o2(x) -> dhcholoylcoa(x) + h2o(x) '		'23600.1 or 23600.2'	1	x) '	x	Peroxisome	0	Peroxisome	1
AMACR2r'	Bile Acid Biosynthesis'	dhcholestancoa(r) + 0.5 o2(r) -> dhcholoylcoa(r) + h2o(r) '		'23600.1 or 23600.2'	1	r) '	r	Ribosome	0	Ribosome	1
AMACRp'	Bile Acid Biosynthesis'	cholcoar(x) -> cholcoas(x) '		'23600.1 or 23600.2'	1	x) '	x	Peroxisome	0	Peroxisome	1
AMACRr'	Bile Acid Biosynthesis'	cholcoar(r) -> cholcoas(r) '		'23600.1 or 23600.2'	1	r) '	r	Ribosome	0	Ribosome	1
AMANK'	Aminosugar Metabolism '	acmana(c) + atp(c) -> acmanap(c) + adp(c) + h(c) '		'10020.1 or 55577.1'	1	c) '	c	Cytosol	0	Cytosol	1
AMCOXO'	Tryptophan metabolism'	amuco(c) + h(c) + h2o(c) + nadph(c) -> 2oxoadp(c) + nadp(c) + nh4(c) '		''	0	c) '	c	Cytosol	0	Cytosol	1
AMETr'	Transport, Endoplasmic Reticular'	amet(c) <=> amet(r) '		''	0	r) '	r	Ribosome	1	Transporter	1
AMETt2m'	Transport, Mitochondrial'	amet(c) + ahcys(m) <=> ahcys(c) + amet(m) '		'115286.1 or 115286.3 or 115286.2'	1	m) '	m	Mitochondria	1	Transporter	1
AMETtn'	Transport, Nuclear'	amet(c) <=> amet(n) '		''	0	n) '	n	Nucleus	1	Transporter	1
AMPDA'	Nucleotides'	amp(c) + h(c) + h2o(c) -> imp(c) + nh4(c) '		'271.1 or 272.1 or 271.3 or 270.1 or 271.2'	1	c) '	c	Cytosol	0	Cytosol	1
AMPTASECG'	Glutathione Metabolism'	cgly(c) + h2o(c) -> cys-L(c) + gly(c) '		'290.1'	1	c) '	c	Cytosol	0	Cytosol	1
AMPTASECGe'	Glutathione Metabolism'	cgly(e) + h2o(e) -> cys-L(e) + gly(e) '		'290.1'	1	e) '	e	Extracellular	0	Extracellular	1
AMPtp'	Transport, Peroxisomal'	amp(c) <=> amp(x) '		''	0	x) '	x	Peroxisome	1	Transporter	1
AMPtr'	Transport, Endoplasmic Reticular'	amp(c) <=> amp(r) '		''	0	r) '	r	Ribosome	1	Transporter	1
AMY1e'	Starch and Sucrose Metabolism'	8 h2o(e) + strch1(e) -> 8 glc-D(e) + strch2(e) '		[1x89 char]	1	e) '	e	Extracellular	0	Extracellular	1
AMY2e'	Starch and Sucrose Metabolism'	glygn2(e) + 8 h2o(e) -> 8 glc-D(e) + glygn4(e) '		[1x89 char]	1	e) '	e	Extracellular	0	Extracellular	1
ANDRSTRNGLCte'	Transport, Extracellular'	andrstrnglc(c) + atp(c) + h2o(c) -> adp(c) + h(c) + pi(c) + andrstrnglc(e) '		'4363.1'	1	e) '	e	Extracellular	1	Transporter	1
ANDRSTRNGLCtr'	Transport, Endoplasmic Reticular'	andrstrnglc(c) <=> andrstrnglc(r) '		''	0	r) '	r	Ribosome	1	Transporter	1
ANDRSTRNte'	Transport, Extracellular'	andrstrn(e) <=> andrstrn(c) '		''	0	c) '	c	Cytosol	1	Transporter	1
ANDRSTRNtr'	Transport, Endoplasmic Reticular'	andrstrn(r) <=> andrstrn(c) '		''	0	c) '	c	Cytosol	1	Transporter	1
ANTIPYRENEte'	Transport, Extracellular'	antipyrene(e) <=> antipyrene(c) '		''	0	c) '	c	Cytosol	1	Transporter	1
AOBUTDsm'	Glycine, Serine, and Threonine Metabolism'	2aobut(m) + h(m) -> aact(m) + co2(m) '		''	0	m) '	m	Mitochondria	0	Mitochondria	1
AP4AH1'	Nucleotides'	ap4a(c) + h2o(c) -> amp(c) + atp(c) + 2 h(c) '		'318.1 or 318.2 or 318.3'	1	c) '	c	Cytosol	0	Cytosol	1
APAT2rm'	beta-Alanine metabolism'	akg(m) + ala-B(m) <=> glu-L(m) + msa(m) '		'18.2 or 18.1'	1	m) '	m	Mitochondria	0	Mitochondria	1
APNNOXte'	Transport, Extracellular'	apnnox(e) <=> apnnox(c) '		''	0	c) '	c	Cytosol	1	Transporter	1
APOC-LYS-BTNP'	Biotin Metabolism'	apoC-Lys_btn(c) + h2o(c) -> apoC(c) + biocyt(c) '		''	0	c) '	c	Cytosol	0	Cytosol	1
APOC-LYS-BTNPm'	Biotin Metabolism'	apoC-Lys_btn(m) + h2o(m) -> apoC(m) + biocyt(m) '		''	0	m) '	m	Mitochondria	0	Mitochondria	1
APOCF'	Biotin Metabolism'	apoC(c) + lys-L(c) -> apoC-Lys(c) + h(c) + h2o(c) '		''	0	c) '	c	Cytosol	0	Cytosol	1
APOCFm'	Biotin Metabolism'	apoC(m) + lys-L(m) -> apoC-Lys(m) + h(m) + h2o(m) '		''	0	m) '	m	Mitochondria	0	Mitochondria	1
APPNNte'	Transport, Extracellular'	appnn(e) <=> appnn(c) '		''	0	c) '	c	Cytosol	1	Transporter	1
APRGSTRNte'	Transport, Extracellular'	aprgstrn(e) <=> aprgstrn(c) '		''	0	c) '	c	Cytosol	1	Transporter	1
APRTO2'	Arginine and Proline Metabolism'	aprut(c) + h2o(c) + o2(c) -> h2o2(c) + n4abutn(c) + nh4(c) '		'4129.1 or 4128.1'	1	c) '	c	Cytosol	0	Cytosol	1
AQCOBALt'	Transport, Extracellular'	aqcobal(e) -> aqcobal(c) '		''	0	c) '	c	Cytosol	1	Transporter	1
ARAB-Lt'	Transport, Extracellular'	arab-L(e) <=> arab-L(c) '		''	0	c) '	c	Cytosol	1	Transporter	1
ARABR'	Pentose and Glucuronate Interconversions'	arab-L(c) + h(c) + nadph(c) -> abt(c) + nadp(c) '		'8574.1 or 10327.2 or 231.1 or 10327.1'	1	c) '	c	Cytosol	0	Cytosol	1
ARACHCOAtx'	Transport, Peroxisomal'	arachcoa(c) <=> arachcoa(x) '		''	0	x) '	x	Peroxisome	1	Transporter	1
ARACHCPT1'	Carnitine shuttle'	arachcoa(c) + crn(c) -> arachcrn(c) + coa(c) '		'1375.4 or 1374.1 or 126129.1 or 1375.3 or 1375.1 or 1375.2'	1	c) '	c	Cytosol	0	Cytosol	1
ARACHCPT2'	Carnitine shuttle'	arachcrn(m) + coa(m) -> arachcoa(m) + crn(m) '		'1376.1'	1	m) '	m	Mitochondria	0	Mitochondria	1
ARACHCRNt'	Carnitine shuttle'	arachcrn(c) -> arachcrn(m) '		'788.1'	1	m) '	m	Mitochondria	0	Mitochondria	1
ARACHDCOAtx'	Transport, Peroxisomal'	arachdcoa(c) <=> arachdcoa(x) '		''	0	x) '	x	Peroxisome	1	Transporter	1
ARACHDt2'	Transport, Extracellular'	arachd(e) <=> arachd(c) '		''	0	c) '	c	Cytosol	1	Transporter	1
ARACHDtr'	Transport, Endoplasmic Reticular'	arachd(c) <=> arachd(r) '		''	0	r) '	r	Ribosome	1	Transporter	1
ARACHt'	Transport, Extracellular'	arach(e) <=> arach(c) '		''	0	c) '	c	Cytosol	1	Transporter	1
ARGDCm'	Arginine and Proline Metabolism'	arg-L(m) + h(m) -> agm(m) + co2(m) '		'113451.1'	1	m) '	m	Mitochondria	0	Mitochondria	1
ARGLYSex'	Transport, Extracellular'	lys-L(c) + arg-L(e) -> arg-L(c) + lys-L(e) '		'9057.1 and 6520.1'	1	e) '	e	Extracellular	1	Transporter	1
ARGN'	Urea cycle/amino group metabolism'	arg-L(c) + h2o(c) -> orn(c) + urea(c) '		'383.1'	1	c) '	c	Cytosol	0	Cytosol	1
ARGNm'	Urea cycle/amino group metabolism'	arg-L(m) + h2o(m) -> orn(m) + urea(m) '		'384.1'	1	m) '	m	Mitochondria	0	Mitochondria	1
ARGSL'	Alanine and Aspartate Metabolism'	argsuc(c) <=> arg-L(c) + fum(c) '		'435.1'	1	c) '	c	Cytosol	0	Cytosol	1
ARGSS'	Alanine and Aspartate Metabolism'	asp-L(c) + atp(c) + citr-L(c) -> amp(c) + argsuc(c) + h(c) + ppi(c) '		'445.2 or 445.1'	1	c) '	c	Cytosol	0	Cytosol	1
ARGt4'	Transport, Extracellular'	arg-L(e) + na1(e) -> arg-L(c) + na1(c) '		'11254.1'	1	c) '	c	Cytosol	1	Transporter	1
ARGtiDF'	Transport, Extracellular'	arg-L(e) -> arg-L(c) '		'55089.1 or 84889.1 or 6542.1 or 6541.1'	1	c) '	c	Cytosol	1	Transporter	1
ARGtm'	Transport, Mitochondrial'	arg-L(c) + h(m) <=> h(c) + arg-L(m) '		'10166.1 or 83884.1'	1	m) '	m	Mitochondria	1	Transporter	1
ARSA'	Sphingolipid Metabolism'	h2o(l) + sgalside_hs(l) -> galside_hs(l) + h(l) + so4(l) '		'410.1'	1	l) '	l	Lysosome	0	Lysosome	1
ARTCOAL1'	R Group Synthesis'	Rtotal(c) + coa(c) <=> Rtotalcoa(c) '		''	0	c) '	c	Cytosol	0	Cytosol	1
ARTCOAL2'	R Group Synthesis'	Rtotal2(c) + coa(c) <=> Rtotal2coa(c) '		''	0	c) '	c	Cytosol	0	Cytosol	1
ARTCOAL3'	R Group Synthesis'	Rtotal3(c) + coa(c) <=> Rtotal3coa(c) '		''	0	c) '	c	Cytosol	0	Cytosol	1
ARTFR11'	R Group Synthesis'	pmtcoa(c) -> R1coa_hs(c) '		''	0	c) '	c	Cytosol	0	Cytosol	1
ARTFR12'	R Group Synthesis'	hdcoa(c) + fadh2(m) -> R1coa_hs(c) + fad(m) '		''	0	m) '	m	Mitochondria	0	Mitochondria	1
ARTFR13'	R Group Synthesis'	tdcoa(c) -> 0.875 R1coa_hs(c) '		''	0	c) '	c	Cytosol	0	Cytosol	1
ARTFR202'	R Group Synthesis'	lnlncacoa(c) + 2 fadh2(m) + h(m) + nadph(m) -> 1.125 R2coa_hs(c) + 2 fad(m) + nadp(m) '		''	0	m) '	m	Mitochondria	0	Mitochondria	1
ARTFR203'	R Group Synthesis'	lnlncgcoa(c) + 2 fadh2(m) + h(m) + nadph(m) -> 1.125 R2coa_hs(c) + 2 fad(m) + nadp(m) '		''	0	m) '	m	Mitochondria	0	Mitochondria	1
ARTFR204'	R Group Synthesis'	strdnccoa(c) + 2 fadh2(m) + 2 h(m) + 2 nadph(m) -> 1.125 R2coa_hs(c) + 2 fad(m) + 2 nadp(m) '		''	0	m) '	m	Mitochondria	0	Mitochondria	1
ARTFR205'	R Group Synthesis'	dlnlcgcoa(c) + 2 fadh2(m) + h(m) + nadph(m) -> 1.25 R2coa_hs(c) + 2 fad(m) + nadp(m) '		''	0	m) '	m	Mitochondria	0	Mitochondria	1
ARTFR206'	R Group Synthesis'	arachdcoa(c) + 2 fadh2(m) + 2 h(m) + 2 nadph(m) -> 1.25 R2coa_hs(c) + 2 fad(m) + 2 nadp(m) '		''	0	m) '	m	Mitochondria	0	Mitochondria	1
ARTFR207'	R Group Synthesis'	arachcoa(c) -> 1.25 R2coa_hs(c) '		''	0	c) '	c	Cytosol	0	Cytosol	1
ARTFR208'	R Group Synthesis'	tmndnccoa(c) + 3 fadh2(m) + 2 h(m) + 2 nadph(m) -> 1.25 R2coa_hs(c) + 3 fad(m) + 2 nadp(m) '		''	0	m) '	m	Mitochondria	0	Mitochondria	1
ARTFR209'	R Group Synthesis'	adrncoa(c) + 2 fadh2(m) + 2 h(m) + 2 nadph(m) -> 1.375 R2coa_hs(c) + 2 fad(m) + 2 nadp(m) '		''	0	m) '	m	Mitochondria	0	Mitochondria	1
ARTFR210'	R Group Synthesis'	lnlccoa(c) + fadh2(m) + h(m) + nadph(m) -> 1.125 R2coa_hs(c) + fad(m) + nadp(m) '		''	0	m) '	m	Mitochondria	0	Mitochondria	1
ARTFR211'	R Group Synthesis'	clpndcoa(c) + 3 fadh2(m) + 2 h(m) + 2 nadph(m) -> 1.375 R2coa_hs(c) + 3 fad(m) + 2 nadp(m) '		''	0	m) '	m	Mitochondria	0	Mitochondria	1
ARTFR212'	R Group Synthesis'	dcsptn1coa(c) + 3 fadh2(m) + 2 h(m) + 2 nadph(m) -> 1.375 R2coa_hs(c) + 3 fad(m) + 2 nadp(m) '		''	0	m) '	m	Mitochondria	0	Mitochondria	1
ARTFR213'	R Group Synthesis'	c226coa(c) + 3 fadh2(m) + 3 h(m) + 3 nadph(m) -> 1.375 R2coa_hs(c) + 3 fad(m) + 3 nadp(m) '		''	0	m) '	m	Mitochondria	0	Mitochondria	1
ARTFR31'	R Group Synthesis'	stcoa(c) -> 1.125 R3coa_hs(c) '		''	0	c) '	c	Cytosol	0	Cytosol	1
ARTFR32'	R Group Synthesis'	odecoa(c) + fadh2(m) -> 1.125 R3coa_hs(c) + fad(m) '		''	0	m) '	m	Mitochondria	0	Mitochondria	1
ARTFR33'	R Group Synthesis'	vacccoa(c) + fadh2(m) -> 1.125 R3coa_hs(c) + fad(m) '		''	0	m) '	m	Mitochondria	0	Mitochondria	1
ARTFR34'	R Group Synthesis'	lneldccoa(c) + 2 fadh2(m) -> 1.125 R3coa_hs(c) + 2 fad(m) '		''	0	m) '	m	Mitochondria	0	Mitochondria	1
ARTFR41'	R Group Synthesis'	hdcoa(c) + fadh2(m) -> R4coa_hs(c) + fad(m) '		''	0	m) '	m	Mitochondria	0	Mitochondria	1
ARTFR42'	R Group Synthesis'	odecoa(c) + fadh2(m) -> 1.125 R4coa_hs(c) + fad(m) '		''	0	m) '	m	Mitochondria	0	Mitochondria	1
ARTFR43'	R Group Synthesis'	vacccoa(c) + fadh2(m) -> 1.125 R4coa_hs(c) + fad(m) '		''	0	m) '	m	Mitochondria	0	Mitochondria	1
ARTFR44'	R Group Synthesis'	lneldccoa(c) + 2 fadh2(m) -> 1.125 R4coa_hs(c) + 2 fad(m) '		''	0	m) '	m	Mitochondria	0	Mitochondria	1
ARTFR45'	R Group Synthesis'	nrvnccoa(c) + fadh2(m) -> 1.5 R4coa_hs(c) + fad(m) '		''	0	m) '	m	Mitochondria	0	Mitochondria	1
ARTFR46'	R Group Synthesis'	od2coa(c) + fadh2(m) -> 1.125 R4coa_hs(c) + fad(m) '		''	0	m) '	m	Mitochondria	0	Mitochondria	1
ARTFR51'	R Group Synthesis'	lgnccoa(c) -> 1.5 R5coa_hs(c) '		''	0	c) '	c	Cytosol	0	Cytosol	1
ARTFR52'	R Group Synthesis'	hexccoa(c) -> 1.625 R5coa_hs(c) '		''	0	c) '	c	Cytosol	0	Cytosol	1
ARTFR53'	R Group Synthesis'	eicostetcoa(c) + 2 fadh2(m) + 2 h(m) + 2 nadph(m) -> 1.25 R5coa_hs(c) + 2 fad(m) + 2 nadp(m) '		''	0	m) '	m	Mitochondria	0	Mitochondria	1
ARTFR54'	R Group Synthesis'	tetpent6coa(c) + 3 fadh2(m) + 2 h(m) + 2 nadph(m) -> 1.5 R5coa_hs(c) + 3 fad(m) + 2 nadp(m) '		''	0	m) '	m	Mitochondria	0	Mitochondria	1
ARTFR55'	R Group Synthesis'	tetpent3coa(c) + 3 fadh2(m) + 2 h(m) + 2 nadph(m) -> 1.5 R5coa_hs(c) + 3 fad(m) + 2 nadp(m) '		''	0	m) '	m	Mitochondria	0	Mitochondria	1
ARTFR56'	R Group Synthesis'	tettet6coa(c) + 2 fadh2(m) + 2 h(m) + 2 nadph(m) -> 1.5 R5coa_hs(c) + 2 fad(m) + 2 nadp(m) '		''	0	m) '	m	Mitochondria	0	Mitochondria	1
ARTFR57'	R Group Synthesis'	tethex3coa(c) + 3 fadh2(m) + 3 h(m) + 3 nadph(m) -> 1.5 R5coa_hs(c) + 3 fad(m) + 3 nadp(m) '		''	0	m) '	m	Mitochondria	0	Mitochondria	1
ARTFR61'	R Group Synthesis'	hdd2coa(c) + fadh2(m) -> R6coa_hs(c) + fad(m) '		''	0	m) '	m	Mitochondria	0	Mitochondria	1
ARTPLM1'	R Group Synthesis'	Rtotalcoa(c) <=> pmtcoa(c) '		''	0	c) '	c	Cytosol	0	Cytosol	1
ARTPLM1m'	R Group Synthesis'	Rtotalcoa(m) <=> pmtcoa(m) '		''	0	m) '	m	Mitochondria	0	Mitochondria	1
ARTPLM2'	R Group Synthesis'	Rtotal2coa(c) <=> pmtcoa(c) '		''	0	c) '	c	Cytosol	0	Cytosol	1
ARTPLM2m'	R Group Synthesis'	Rtotal2coa(m) <=> pmtcoa(m) '		''	0	m) '	m	Mitochondria	0	Mitochondria	1
ARTPLM3'	R Group Synthesis'	Rtotal3coa(c) <=> pmtcoa(c) '		''	0	c) '	c	Cytosol	0	Cytosol	1
ARTPLM3m'	R Group Synthesis'	Rtotal3coa(m) <=> pmtcoa(m) '		''	0	m) '	m	Mitochondria	0	Mitochondria	1
ASAH1'	Sphingolipid Metabolism'	crm_hs(l) + h2o(l) -> Rtotal(l) + sphings(l) '		'427.1 or 427.2'	1	l) '	l	Lysosome	0	Lysosome	1
ASCBOX'	Ascorbate and Aldarate Metabolism'	ascb-L(c) + 2 h(c) + 2 o2s(c) -> dhdascb(c) + 2 h2o2(c) '		''	0	c) '	c	Cytosol	0	Cytosol	1
ASCBt'	Transport, Extracellular'	ascb-L(e) <=> ascb-L(c) '		''	0	c) '	c	Cytosol	1	Transporter	1
ASCBt4'	Transport, Extracellular'	ascb-L(e) + na1(e) <=> ascb-L(c) + na1(c) '		'9962.2 or 9963.1 or 9963.2 or 9962.1'	1	c) '	c	Cytosol	1	Transporter	1
ASNALANaEx'	Transport, Extracellular'	ala-L(c) + asn-L(e) + na1(e) -> asn-L(c) + na1(c) + ala-L(e) '		'6510.1'	1	e) '	e	Extracellular	1	Transporter	1
ASNCYSNaEx'	Transport, Extracellular'	cys-L(c) + asn-L(e) + na1(e) -> asn-L(c) + na1(c) + cys-L(e) '		'6510.1'	1	e) '	e	Extracellular	1	Transporter	1
ASNGLNNaEx'	Transport, Extracellular'	gln-L(c) + asn-L(e) + na1(e) -> asn-L(c) + na1(c) + gln-L(e) '		'6510.1'	1	e) '	e	Extracellular	1	Transporter	1
ASNNm'	Alanine and Aspartate Metabolism'	asn-L(m) + h2o(m) -> asp-L(m) + nh4(m) '		'80150.1'	1	m) '	m	Mitochondria	0	Mitochondria	1
ASNS1'	Alanine and Aspartate Metabolism'	asp-L(c) + atp(c) + gln-L(c) + h2o(c) -> amp(c) + asn-L(c) + glu-L(c) + h(c) + ppi(c) '		'440.2 or 440.3 or 440.1'	1	c) '	c	Cytosol	0	Cytosol	1
ASNSERNaEx'	Transport, Extracellular'	ser-L(c) + asn-L(e) + na1(e) -> asn-L(c) + na1(c) + ser-L(e) '		'6510.1'	1	e) '	e	Extracellular	1	Transporter	1
ASNTHRNaEx'	Transport, Extracellular'	thr-L(c) + asn-L(e) + na1(e) -> asn-L(c) + na1(c) + thr-L(e) '		'6510.1'	1	e) '	e	Extracellular	1	Transporter	1
ASNt4'	Transport, Extracellular'	asn-L(e) + na1(e) -> asn-L(c) + na1(c) '		'81539.1 or 54407.1 or 55089.1 or 11254.1'	1	c) '	c	Cytosol	1	Transporter	1
ASNtN1'	Transport, Extracellular'	h(c) + asn-L(e) + 2 na1(e) <=> asn-L(c) + 2 na1(c) + h(e) '		'92745.1 or 10991.1'	1	e) '	e	Extracellular	1	Transporter	1
ASNtm'	Transport, Mitochondrial'	asn-L(c) -> asn-L(m) '		''	0	m) '	m	Mitochondria	1	Transporter	1
ASP1DC'	beta-Alanine metabolism'	asp-L(c) + h(c) -> ala-B(c) + co2(c) '		'2571.1 or 2571.2'	1	c) '	c	Cytosol	0	Cytosol	1
ASPCTr'	Pyrimidine Biosynthesis'	asp-L(c) + cbp(c) <=> cbasp(c) + h(c) + pi(c) '		'790.1'	1	c) '	c	Cytosol	0	Cytosol	1
ASPDt6'	Transport, Extracellular'	k(c) + asp-D(e) + h(e) + 3 na1(e) -> asp-D(c) + h(c) + 3 na1(c) + k(e) '		'6512.1 or 6506.1 or 6511.1 or 6505.1 or 6507.1'	1	e) '	e	Extracellular	1	Transporter	1
ASPDxt'	Transport, Peroxisomal'	asp-D(x) <=> asp-D(c) '		''	0	c) '	c	Cytosol	1	Transporter	1
ASPGLUm'	Transport, Mitochondrial'	glu-L(c) + h(c) + asp-L(m) <=> asp-L(c) + glu-L(m) + h(m) '		'8604.1 or 10165.1'	1	m) '	m	Mitochondria	1	Transporter	1
ASPNATm'	Alanine and Aspartate Metabolism'	accoa(m) + asp-L(m) -> Nacasp(m) + coa(m) + h(m) '		''	0	m) '	m	Mitochondria	0	Mitochondria	1
ASPTA'	Alanine and Aspartate Metabolism'	akg(c) + asp-L(c) <=> glu-L(c) + oaa(c) '		'2805.1'	1	c) '	c	Cytosol	0	Cytosol	1
ASPTAm'	Alanine and Aspartate Metabolism'	akg(m) + asp-L(m) <=> glu-L(m) + oaa(m) '		'2806.1'	1	m) '	m	Mitochondria	0	Mitochondria	1
ASPt6'	Transport, Extracellular'	k(c) + asp-L(e) + h(e) + 3 na1(e) -> asp-L(c) + h(c) + 3 na1(c) + k(e) '		'6512.1 or 6506.1 or 6511.1 or 6505.1 or 6507.1'	1	e) '	e	Extracellular	1	Transporter	1
ATP1ter'	Transport, Endoplasmic Reticular'	atp(c) + adp(r) <=> adp(c) + atp(r) '		''	0	r) '	r	Ribosome	1	Transporter	1
ATP2ter'	Transport, Endoplasmic Reticular'	atp(c) + amp(r) <=> amp(c) + atp(r) '		''	0	r) '	r	Ribosome	1	Transporter	1
ATPH1e'	Nucleotides'	atp(e) + 2 h2o(e) -> amp(e) + 2 h(e) + 2 pi(e) '		'953.1 or 954.2 or 955.1 or 957.1 or 956.1 or 954.1'	1	e) '	e	Extracellular	0	Extracellular	1
ATPH2e'	Nucleotides'	adp(e) + h2o(e) -> amp(e) + h(e) + pi(e) '		'953.1 or 954.2 or 955.1 or 957.1 or 956.1 or 954.1'	1	e) '	e	Extracellular	0	Extracellular	1
ATPS4m'	Oxidative Phosphorylation'	4 h(c) + adp(m) + pi(m) -> atp(m) + 3 h(m) + h2o(m) '		[1x55375 char]	1	m) '	m	Mitochondria	0	Mitochondria	1
ATPasel'	Transport, Lysosomal'	atp(c) + 3 h(c) + h2o(c) -> adp(c) + pi(c) + 4 h(l) '		[1x16673 char]	1	l) '	l	Lysosome	1	Transporter	1
ATPtm'	Transport, Mitochondrial'	adp(c) + atp(m) -> atp(c) + adp(m) '		'291.1 or 292.1 or 293.1'	1	m) '	m	Mitochondria	1	Transporter	1
ATPtn'	Transport, Nuclear'	atp(c) <=> atp(n) '		''	0	n) '	n	Nucleus	1	Transporter	1
ATPtx'	Transport, Peroxisomal'	atp(c) <=> atp(x) '		''	0	x) '	x	Peroxisome	1	Transporter	1
AVITE1t'	Transport, Extracellular'	avite1(e) -> avite1(c) '		''	0	c) '	c	Cytosol	1	Transporter	1
AVITE2t'	Transport, Extracellular'	avite2(e) -> avite2(c) '		''	0	c) '	c	Cytosol	1	Transporter	1
A_MANASE'	N-Glycan Degradation'	2 h2o(c) + m2mn(c) -> 2 man(c) + mn(c) '		'4123.1'	1	c) '	c	Cytosol	0	Cytosol	1
A_MANASEly'	N-Glycan Degradation'	2 h2o(l) + m2mn(l) -> 2 man(l) + mn(l) '		'4125.1'	1	l) '	l	Lysosome	0	Lysosome	1
Asn-X-Ser/Thrtr'	Transport, Endoplasmic Reticular'	Asn-X-Ser/Thr(r) <=> Asn-X-Ser/Thr(l) '		''	0	l) '	l	Lysosome	1	Transporter	1
B3GALT3g'	Sphingolipid Metabolism'	thcrm_hs(g) + udpacgal(g) -> gbside_hs(g) + h(g) + udp(g) '		'8706.4 or 8706.3 or 8706.1 or 8706.2'	1	g) '	g	Golgi	0	Golgi	1
B3GALT41g'	Sphingolipid Metabolism'	ga2_hs(g) + udpgal(g) -> ga1_hs(g) + h(g) + udp(g) '		'8705.1'	1	g) '	g	Golgi	0	Golgi	1
B3GALT42g'	Sphingolipid Metabolism'	gm2_hs(g) + udpgal(g) -> gm1_hs(g) + h(g) + udp(g) '		'8705.1'	1	g) '	g	Golgi	0	Golgi	1
B3GALT43g'	Sphingolipid Metabolism'	gd2_hs(g) + udpgal(g) -> gd1b_hs(g) + h(g) + udp(g) '		'8705.1'	1	g) '	g	Golgi	0	Golgi	1
B3GALT44g'	Sphingolipid Metabolism'	gt2_hs(g) + udpgal(g) -> gt1c_hs(g) + h(g) + udp(g) '		'8705.1'	1	g) '	g	Golgi	0	Golgi	1
B3GALT5g'	Sphingolipid Metabolism'	gbside_hs(g) + udpgal(g) -> galgbside_hs(g) + h(g) + udp(g) '		'10317.3 or 10317.2 or 10317.4 or 10317.1 or 10317.5'	1	g) '	g	Golgi	0	Golgi	1
B3GALTg'	Blood Group Biosynthesis'	acglcgalgluside_hs(g) + udpgal(g) -> galacglcgalgluside_hs(g) + h(g) + udp(g) '		''	0	g) '	g	Golgi	0	Golgi	1
B3GNT11g'	Blood Group Biosynthesis'	gal14acglcgalgluside_hs(g) + uacgam(g) -> acglcgal14acglcgalgluside_hs(g) + h(g) + udp(g) '		'10678.1'	1	g) '	g	Golgi	0	Golgi	1
B3GNT12g'	Blood Group Biosynthesis'	galacglcgal14acglcgalgluside_hs(g) + uacgam(g) -> acglc13galacglcgal14acglcgalgluside_hs(g) + h(g) + udp(g) '		'10678.1 or 10678.2'	1	g) '	g	Golgi	0	Golgi	1
B3GNT310g'	Blood Group Biosynthesis'	acglcgalgluside_hs(g) + udpgal(g) -> gal14acglcgalgluside_hs(g) + h(g) + udp(g) '		'10331.1'	1	g) '	g	Golgi	0	Golgi	1
B3GNT311g'	Blood Group Biosynthesis'	acgalfuc12gal14acglcgalgluside_hs(g) + udpgal(g) -> galacgalfuc12gal14acglcgalgluside_hs(g) + h(g) + udp(g) '		'10331.1'	1	g) '	g	Golgi	0	Golgi	1
B3GNT312g'	Blood Group Biosynthesis'	acglcgal14acglcgalgluside_hs(g) + udpgal(g) -> galacglcgal14acglcgalgluside_hs(g) + h(g) + udp(g) '		'10331.1'	1	g) '	g	Golgi	0	Golgi	1
B3GNT313g'	Blood Group Biosynthesis'	acgalfucgalacglcgal14acglcgalgluside_hs(g) + udpgal(g) -> galacgalfucgalacglcgal14acglcgalgluside_hs(g) + h(g) + udp(g) '		'10331.1'	1	g) '	g	Golgi	0	Golgi	1
B3GNT314g'	Blood Group Biosynthesis'	acglcgalacglcgal14acglcgalgluside_hs(g) + udpgal(g) -> galacglcgalacglcgal14acglcgalgluside_hs(g) + h(g) + udp(g) '		'10331.1'	1	g) '	g	Golgi	0	Golgi	1
B3GNT315g'	Blood Group Biosynthesis'	acglc13galacglcgal14acglcgalgluside_hs(g) + udpgal(g) -> galacglc13galacglcgal14acglcgalgluside_hs(g) + h(g) + udp(g) '		'10331.1'	1	g) '	g	Golgi	0	Golgi	1
B3GNT31g'	Sphingolipid Metabolism'	thcrm_hs(g) + udpgal(g) -> galthcrm_hs(g) + h(g) + udp(g) '		'10331.1'	1	g) '	g	Golgi	0	Golgi	1
B3GNT32g'	Sphingolipid Metabolism'	galthcrm_hs(g) + udpgal(g) -> galgalthcrm_hs(g) + h(g) + udp(g) '		'10331.1'	1	g) '	g	Golgi	0	Golgi	1
B3GNT33g'	Sphingolipid Metabolism'	galgalthcrm_hs(g) + udpgal(g) -> galgalgalthcrm_hs(g) + h(g) + udp(g) '		'10331.1'	1	g) '	g	Golgi	0	Golgi	1
B3GNT34g'	Sphingolipid Metabolism'	galgbside_hs(g) + uacgam(g) -> acglcgalgbside_hs(g) + h(g) + udp(g) '		'10331.1'	1	g) '	g	Golgi	0	Golgi	1
B3GNT35g'	Sphingolipid Metabolism'	acglcgalgbside_hs(g) + udpgal(g) -> galacglcgalgbside_hs(g) + h(g) + udp(g) '		'10331.1'	1	g) '	g	Golgi	0	Golgi	1
B3GNT36g'	Sphingolipid Metabolism'	acgal(g) + gbside_hs(g) -> acgbgbside_hs(g) + h2o(g) '		'10331.1'	1	g) '	g	Golgi	0	Golgi	1
B3GNT37g'	Sphingolipid Metabolism'	gm2a_hs(g) + udpgal(g) -> gm1a_hs(g) + h(g) + udp(g) '		'10331.1'	1	g) '	g	Golgi	0	Golgi	1
B3GNT38g'	Sphingolipid Metabolism'	galside_hs(g) + udpgal(g) -> digalside_hs(g) + h(g) + udp(g) '		'10331.1'	1	g) '	g	Golgi	0	Golgi	1
B3GNT39g'	Sphingolipid Metabolism'	gluside_hs(g) + udpgal(g) -> galgluside_hs(g) + h(g) + udp(g) '		'10331.1'	1	g) '	g	Golgi	0	Golgi	1
B3GNT51g'	Blood Group Biosynthesis'	galgluside_hs(g) + uacgam(g) -> acglcgalgluside_hs(g) + h(g) + udp(g) '		'84002.1'	1	g) '	g	Golgi	0	Golgi	1
BAAT1x'	Bile Acid Biosynthesis'	cholcoa(x) + gly(x) -> coa(x) + gchola(x) '		'570.1'	1	x) '	x	Peroxisome	0	Peroxisome	1
BAAT2x'	Bile Acid Biosynthesis'	cholcoa(x) + taur(x) -> coa(x) + tchola(x) '		'570.1'	1	x) '	x	Peroxisome	0	Peroxisome	1
BAAT3x'	Bile Acid Biosynthesis'	dgcholcoa(x) + gly(x) -> coa(x) + dgchol(x) '		'570.1'	1	x) '	x	Peroxisome	0	Peroxisome	1
BAAT4x'	Bile Acid Biosynthesis'	dcholcoa(x) + gly(x) -> coa(x) + gdchola(x) '		'570.1'	1	x) '	x	Peroxisome	0	Peroxisome	1
BAAT5x'	Bile Acid Biosynthesis'	dcholcoa(x) + taur(x) -> coa(x) + tdchola(x) '		'570.1'	1	x) '	x	Peroxisome	0	Peroxisome	1
BACCL'	Biotin Metabolism'	atp(c) + btn(c) + h(c) -> btamp(c) + ppi(c) '		'3141.1'	1	c) '	c	Cytosol	0	Cytosol	1
BACCLm'	Biotin Metabolism'	atp(m) + btn(m) + h(m) -> btamp(m) + ppi(m) '		'3141.1'	1	m) '	m	Mitochondria	0	Mitochondria	1
BALAVECSEC'	Transport, Extracellular'	3 ala-B(c) + atp(c) + h2o(c) -> adp(c) + h(c) + pi(c) + 3 ala-B(e) '		'140679.1'	1	e) '	e	Extracellular	1	Transporter	1
BALAtmr'	Transport, Mitochondrial'	ala-B(c) <=> ala-B(m) '		''	0	m) '	m	Mitochondria	1	Transporter	1
BAMPPALDOX'	beta-Alanine metabolism'	bamppald(c) + h2o(c) + nad(c) -> ala-B(c) + 2 h(c) + nadh(c) '		'8854.1 or 223.1 or 501.1 or 216.1 or 224.1 or 8854.2 or 8854.3'	1	c) '	c	Cytosol	0	Cytosol	1
BAMPPALDOXm'	beta-Alanine metabolism'	bamppald(m) + h2o(m) + nad(m) -> ala-B(m) + 2 h(m) + nadh(m) '		'217.1 or 8659.1 or 8659.2 or 219.1'	1	m) '	m	Mitochondria	0	Mitochondria	1
BBHOX'	Lysine Metabolism'	4tmeabutn(c) + akg(c) + o2(c) -> co2(c) + crn(c) + succ(c) '		'8424.1'	1	c) '	c	Cytosol	0	Cytosol	1
BCDO'	Vitamin A Metabolism'	caro(c) + o2(c) -> 2 retinal(c) '		'53630.1'	1	c) '	c	Cytosol	0	Cytosol	1
BDHm'	Butanoate Metabolism'	bhb(m) + nad(m) <=> acac(m) + h(m) + nadh(m) '		'622.2 or 622.3 or 622.1'	1	m) '	m	Mitochondria	0	Mitochondria	1
BDMT_L'	N-Glycan Biosynthesis'	0.1 chito2pdol_L(c) + gdpmann(c) -> gdp(c) + h(c) + 0.1 mpdol_L(c) '		'56052.1'	1	c) '	c	Cytosol	0	Cytosol	1
BDMT_U'	N-Glycan Biosynthesis'	0.1 chito2pdol_U(c) + gdpmann(c) -> gdp(c) + h(c) + 0.1 mpdol_U(c) '		'56052.1'	1	c) '	c	Cytosol	0	Cytosol	1
BETALDHx'	Glycine, Serine, and Threonine Metabolism'	betald(c) + h2o(c) + nad(c) -> glyb(c) + 2 h(c) + nadh(c) '		'223.1'	1	c) '	c	Cytosol	0	Cytosol	1
BETALDHxm'	Glycine, Serine, and Threonine Metabolism'	betald(m) + h2o(m) + nad(m) -> glyb(m) + 2 h(m) + nadh(m) '		''	0	m) '	m	Mitochondria	0	Mitochondria	1
BHBt'	Transport, Extracellular'	bhb(e) + h(e) <=> bhb(c) + h(c) '		''	0	c) '	c	Cytosol	1	Transporter	1
BHBtm'	Transport, Mitochondrial'	bhb(c) + h(c) <=> bhb(m) + h(m) '		''	0	m) '	m	Mitochondria	1	Transporter	1
BHMT'	Glycine, Serine, and Threonine Metabolism'	glyb(c) + hcys-L(c) -> dmgly(c) + met-L(c) '		'635.1 or 23743.1'	1	c) '	c	Cytosol	0	Cytosol	1
BILDGLCURte'	Transport, Extracellular'	atp(c) + bildglcur(c) + h2o(c) <=> adp(c) + h(c) + pi(c) + bildglcur(e) '		'4363.1'	1	e) '	e	Extracellular	1	Transporter	1
BILDGLCURtr'	Transport, Endoplasmic Reticular'	bildglcur(c) <=> bildglcur(r) '		''	0	r) '	r	Ribosome	1	Transporter	1
BILGLCURte'	Transport, Extracellular'	atp(c) + bilglcur(c) + h2o(c) <=> adp(c) + h(c) + pi(c) + bilglcur(e) '		'4363.1'	1	e) '	e	Extracellular	1	Transporter	1
BILGLCURtr'	Transport, Endoplasmic Reticular'	bilglcur(c) <=> bilglcur(r) '		''	0	r) '	r	Ribosome	1	Transporter	1
BILIRED'	Heme Degradation'	biliverd(c) + h(c) + nadph(c) -> bilirub(c) + nadp(c) '		'645.1 or 644.1'	1	c) '	c	Cytosol	0	Cytosol	1
BILIRUBtr'	Transport, Endoplasmic Reticular'	bilirub(c) <=> bilirub(r) '		''	0	r) '	r	Ribosome	1	Transporter	1
BIOCYTtn'	Transport, Nuclear'	biocyt(c) <=> biocyt(n) '		''	0	n) '	n	Nucleus	1	Transporter	1
BMTer_L'	Glycosylphosphatidylinositol (GPI)-anchor biosynthesis'	0.1 dolmanp_L(r) + memgacpail_hs(r) -> 0.1 dolp_L(r) + h(r) + m2emgacpail_hs(r) '		'9488.1'	1	r) '	r	Ribosome	0	Ribosome	1
BMTer_U'	Glycosylphosphatidylinositol (GPI)-anchor biosynthesis'	0.1 dolmanp_U(r) + memgacpail_hs(r) -> 0.1 dolp_U(r) + h(r) + m2emgacpail_hs(r) '		'9488.1'	1	r) '	r	Ribosome	0	Ribosome	1
BPNT'	Nucleotides'	h2o(c) + pap(c) -> amp(c) + pi(c) '		'10380.1'	1	c) '	c	Cytosol	0	Cytosol	1
BPNT2'	Nucleotides'	h2o(c) + paps(c) -> aps(c) + pi(c) '		'10380.1'	1	c) '	c	Cytosol	0	Cytosol	1
BTND1'	Biotin Metabolism'	biocyt(c) + h2o(c) -> btn(c) + lys-L(c) '		'686.1'	1	c) '	c	Cytosol	0	Cytosol	1
BTND1n'	Biotin Metabolism'	biocyt(n) + h2o(n) -> btn(n) + lys-L(n) '		'686.1'	1	n) '	n	Nucleus	0	Nucleus	1
BTNDe'	Biotin Metabolism'	biocyt(e) + h2o(e) -> btn(e) + lys-L(e) '		'686.1'	1	e) '	e	Extracellular	0	Extracellular	1
BTNDm'	Biotin Metabolism'	biocyt(m) + h2o(m) -> btn(m) + lys-L(m) '		'686.1'	1	m) '	m	Mitochondria	0	Mitochondria	1
BTNPL'	Biotin Metabolism'	apoC-Lys(c) + btamp(c) -> amp(c) + apoC-Lys_btn(c) + h(c) '		'3141.1'	1	c) '	c	Cytosol	0	Cytosol	1
BTNPLm'	Biotin Metabolism'	apoC-Lys(m) + btamp(m) -> amp(m) + apoC-Lys_btn(m) + h(m) '		'3141.1'	1	m) '	m	Mitochondria	0	Mitochondria	1
BTNt2'	Transport, Extracellular'	btn(e) + h(e) <=> btn(c) + h(c) '		'6566.1'	1	c) '	c	Cytosol	1	Transporter	1
BTNt2m'	Transport, Mitochondrial'	btn(c) + h(c) <=> btn(m) + h(m) '		'6566.1'	1	m) '	m	Mitochondria	1	Transporter	1
BTNt3i'	Transport, Extracellular'	atp(c) + h2o(c) + btn(e) + 2 na1(e) -> adp(c) + btn(c) + h(c) + 2 na1(c) + pi(c) '		'8884.1'	1	c) '	c	Cytosol	1	Transporter	1
BTNt4i'	Transport, Extracellular'	h(c) + btn(e) -> btn(c) + h(e) '		'80704.1'	1	e) '	e	Extracellular	1	Transporter	1
BTNtn'	Transport, Nuclear'	btn(c) <=> btn(n) '		''	0	n) '	n	Nucleus	1	Transporter	1
BUP2'	Pyrimidine Catabolism'	3uib(c) + 2 h(c) + h2o(c) -> 3aib-D(c) + co2(c) + nh4(c) '		'51733.1'	1	c) '	c	Cytosol	0	Cytosol	1
BUTt2m'	Transport, Mitochondrial'	but(c) + h(c) <=> but(m) + h(m) '		'6566.1'	1	m) '	m	Mitochondria	1	Transporter	1
BUTt2r'	Transport, Extracellular'	but(e) + h(e) <=> but(c) + h(c) '		'6566.1'	1	c) '	c	Cytosol	1	Transporter	1
BVITEt'	Transport, Extracellular'	bvite(e) -> bvite(c) '		''	0	c) '	c	Cytosol	1	Transporter	1
BZt'	Transport, Extracellular'	bz(e) <=> bz(c) '		''	0	c) '	c	Cytosol	1	Transporter	1
BZtr'	Transport, Endoplasmic Reticular'	bz(c) <=> bz(r) '		''	0	r) '	r	Ribosome	1	Transporter	1
B_MANNASEly'	N-Glycan Degradation'	h2o(l) + mn(l) -> acgam(l) + man(l) '		'4126.1'	1	l) '	l	Lysosome	0	Lysosome	1
C110CPT2m'	Fatty Acid Metabolism'	coa(m) + dmnoncrn(m) -> crn(m) + dmnoncoa(m) '		''	0	m) '	m	Mitochondria	0	Mitochondria	1
C14STRr'	Cholesterol Metabolism'	44mctr(r) + h(r) + nadph(r) -> 44mzym(r) + nadp(r) '		'7108.1'	1	r) '	r	Ribosome	0	Ribosome	1
C160CPT1'	Carnitine shuttle'	crn(c) + pmtcoa(c) -> coa(c) + pmtcrn(c) '		'1375.4 or 1374.1 or 126129.1 or 1375.3 or 1375.1 or 1375.2'	1	c) '	c	Cytosol	0	Cytosol	1
C160CPT2'	Carnitine shuttle'	coa(m) + pmtcrn(m) -> crn(m) + pmtcoa(m) '		'1376.1'	1	m) '	m	Mitochondria	0	Mitochondria	1
C160CRNt'	Carnitine shuttle'	pmtcrn(c) -> pmtcrn(m) '		'788.1'	1	m) '	m	Mitochondria	0	Mitochondria	1
C161CPT1'	Carnitine shuttle'	crn(c) + hdcoa(c) -> coa(c) + hdcecrn(c) '		'1375.4 or 1374.1 or 126129.1 or 1375.3 or 1375.1 or 1375.2'	1	c) '	c	Cytosol	0	Cytosol	1
C161CPT12'	Carnitine shuttle'	crn(c) + hdd2coa(c) -> coa(c) + hdd2crn(c) '		'1375.4 or 1374.1 or 126129.1 or 1375.3 or 1375.1 or 1375.2'	1	c) '	c	Cytosol	0	Cytosol	1
C161CPT2'	Carnitine shuttle'	coa(m) + hdcecrn(m) -> crn(m) + hdcoa(m) '		'1376.1'	1	m) '	m	Mitochondria	0	Mitochondria	1
C161CPT22'	Carnitine shuttle'	coa(m) + hdd2crn(m) -> crn(m) + hdd2coa(m) '		'1376.1'	1	m) '	m	Mitochondria	0	Mitochondria	1
C161CRN2t'	Carnitine shuttle'	hdd2crn(c) -> hdd2crn(m) '		'788.1'	1	m) '	m	Mitochondria	0	Mitochondria	1
C161CRNt'	Carnitine shuttle'	hdcecrn(c) -> hdcecrn(m) '		'788.1'	1	m) '	m	Mitochondria	0	Mitochondria	1
C180CPT1'	Carnitine shuttle'	crn(c) + stcoa(c) -> coa(c) + stcrn(c) '		'1375.4 or 1374.1 or 126129.1 or 1375.3 or 1375.1 or 1375.2'	1	c) '	c	Cytosol	0	Cytosol	1
C180CPT2'	Carnitine shuttle'	coa(m) + stcrn(m) -> crn(m) + stcoa(m) '		'1376.1'	1	m) '	m	Mitochondria	0	Mitochondria	1
C180CRNt'	Carnitine shuttle'	stcrn(c) -> stcrn(m) '		'788.1'	1	m) '	m	Mitochondria	0	Mitochondria	1
C181CPT1'	Carnitine shuttle'	crn(c) + odecoa(c) -> coa(c) + odecrn(c) '		'1375.4 or 1374.1 or 126129.1 or 1375.3 or 1375.1 or 1375.2'	1	c) '	c	Cytosol	0	Cytosol	1
C181CPT2'	Carnitine shuttle'	coa(m) + odecrn(m) -> crn(m) + odecoa(m) '		'1376.1'	1	m) '	m	Mitochondria	0	Mitochondria	1
C181CRNt'	Carnitine shuttle'	odecrn(c) -> odecrn(m) '		'788.1'	1	m) '	m	Mitochondria	0	Mitochondria	1
C204CPT1'	Carnitine shuttle'	arachdcoa(c) + crn(c) -> arachdcrn(c) + coa(c) '		'1375.4 or 1374.1 or 126129.1 or 1375.3 or 1375.1 or 1375.2'	1	c) '	c	Cytosol	0	Cytosol	1
C204CPT2'	Carnitine shuttle'	arachdcrn(m) + coa(m) -> arachdcoa(m) + crn(m) '		'1376.1'	1	m) '	m	Mitochondria	0	Mitochondria	1
C204CRNt'	Carnitine shuttle'	arachdcrn(c) -> arachdcrn(m) '		''	0	m) '	m	Mitochondria	0	Mitochondria	1
C226COAtx'	Transport, Peroxisomal'	c226coa(c) <=> c226coa(x) '		''	0	x) '	x	Peroxisome	1	Transporter	1
C226CPT1'	Carnitine shuttle'	c226coa(c) + crn(c) -> c226crn(c) + coa(c) '		'1375.4 or 1374.1 or 126129.1 or 1375.3 or 1375.1 or 1375.2'	1	c) '	c	Cytosol	0	Cytosol	1
C226CPT2'	Carnitine shuttle'	c226crn(m) + coa(m) -> c226coa(m) + crn(m) '		'1376.1'	1	m) '	m	Mitochondria	0	Mitochondria	1
C226CRNt'	Carnitine shuttle'	c226crn(c) -> c226crn(m) '		''	0	m) '	m	Mitochondria	0	Mitochondria	1
C2M26DCOAHLm'	Limonene and pinene degradation'	c2m26dcoa(m) + h2o(m) <=> 3h26dm5coa(m) '		'549.1 or 3032.1 or 3030.1'	1	m) '	m	Mitochondria	0	Mitochondria	1
C2M26DCOAHLx'	Limonene and pinene degradation'	c2m26dcoa(x) + h2o(x) <=> 3h26dm5coa(x) '		'1962.1 or 1891.1'	1	x) '	x	Peroxisome	0	Peroxisome	1
C3STDH1Pr'	Cholesterol Metabolism'	4mzym_int1(r) + nadp(r) -> 4mzym_int2(r) + co2(r) + h(r) + nadph(r) '		'50814.1'	1	r) '	r	Ribosome	0	Ribosome	1
C3STDH1r'	Cholesterol Metabolism'	4mzym_int1(r) + nad(r) -> 4mzym_int2(r) + co2(r) + h(r) + nadh(r) '		'50814.1'	1	r) '	r	Ribosome	0	Ribosome	1
C3STKR2r'	Cholesterol Metabolism'	h(r) + nadph(r) + zym_int2(r) -> nadp(r) + zymst(r) '		'3295.1'	1	r) '	r	Ribosome	0	Ribosome	1
C4STMO1r'	Cholesterol Metabolism'	44mzym(r) + 3 h(r) + 3 nadph(r) + 3 o2(r) -> 4mzym_int1(r) + 4 h2o(r) + 3 nadp(r) '		'6307.1'	1	r) '	r	Ribosome	0	Ribosome	1
C4STMO2Pr'	Cholesterol Metabolism'	4mzym_int2(r) + nadp(r) + o2(r) -> co2(r) + h(r) + nadph(r) + zym_int2(r) '		'50814.1'	1	r) '	r	Ribosome	0	Ribosome	1
C4STMO2r'	Cholesterol Metabolism'	4mzym_int2(r) + nad(r) + o2(r) -> co2(r) + h(r) + nadh(r) + zym_int2(r) '		'6307.1 or 50814.1'	1	r) '	r	Ribosome	0	Ribosome	1
CAATPS'	Transport, Extracellular'	atp(c) + 2 ca2(c) + h2o(c) -> adp(c) + pi(c) + 2 ca2(e) + h(e) '		'491.1 or 490.1 or 493.1 or 492.1'	1	e) '	e	Extracellular	1	Transporter	1
CAMPt'	Transport, Extracellular'	atp(c) + camp(c) + h2o(c) -> adp(c) + h(c) + pi(c) + camp(e) '		'10057.2 or 10057.1 or 10257.1'	1	e) '	e	Extracellular	1	Transporter	1
CAROtr'	Transport, Extracellular'	caro(e) <=> caro(c) '		''	0	c) '	c	Cytosol	1	Transporter	1
CARVEOLte'	Transport, Extracellular'	carveol(e) <=> carveol(c) '		''	0	c) '	c	Cytosol	1	Transporter	1
CAT2p'	Glycolysis/Gluconeogenesis'	etoh(x) + h2o2(x) -> acald(x) + 2 h2o(x) '		'847.1'	1	x) '	x	Peroxisome	0	Peroxisome	1
CATm'	ROS Detoxification'	2 h2o2(m) -> 2 h2o(m) + o2(m) '		'847.1'	1	m) '	m	Mitochondria	0	Mitochondria	1
CATp'	Miscellaneous'	2 h2o2(x) -> 2 h2o(x) + o2(x) '		'847.1'	1	x) '	x	Peroxisome	0	Peroxisome	1
CAt7r'	Transport, Extracellular'	ca2(c) + 3 na1(e) <=> 3 na1(c) + ca2(e) '		[1x83 char]	1	e) '	e	Extracellular	1	Transporter	1
CBL2OR'	Vitamin B12 Metabolism'	2 aqcobal(c) + h(c) + nadh(c) -> 2 cbl2(c) + 2 h2o(c) + nad(c) '		''	0	c) '	c	Cytosol	0	Cytosol	1
CBL2tm'	Transport, Mitochondrial'	cbl2(c) -> cbl2(m) '		'166785.1'	1	m) '	m	Mitochondria	1	Transporter	1
CBLATm'	Vitamin B12 Metabolism'	atp(m) + cbl1(m) + h(m) <=> adocbl(m) + pppi(m) '		'166785.1'	1	m) '	m	Mitochondria	0	Mitochondria	1
CBPPer'	Glycolysis/Gluconeogenesis'	cbp(r) + glc-D(r) + h(r) -> co2(r) + g6p(r) + nh4(r) '		'57818.1 or 2538.1 or 92579.1'	1	r) '	r	Ribosome	0	Ribosome	1
CBPS'	Pyrimidine Biosynthesis'	2 atp(c) + gln-L(c) + h2o(c) + hco3(c) -> 2 adp(c) + cbp(c) + glu-L(c) + 2 h(c) + pi(c) '		'790.1'	1	c) '	c	Cytosol	0	Cytosol	1
CBPSam'	Glutamate metabolism'	2 atp(m) + hco3(m) + nh4(m) -> 2 adp(m) + cbp(m) + 2 h(m) + pi(m) '		'1373.1 or 1373.2'	1	m) '	m	Mitochondria	0	Mitochondria	1
CBPter'	Transport, Endoplasmic Reticular'	cbp(c) + pi(c) + ppi(c) <=> cbp(r) + pi(r) + ppi(r) '		''	0	r) '	r	Ribosome	1	Transporter	1
CBR1'	Eicosanoid Metabolism'	h(c) + nadph(c) + prostg1(c) -> nadp(c) + prostge1(c) '		'873.1'	1	c) '	c	Cytosol	0	Cytosol	1
CBR2'	Eicosanoid Metabolism'	h(c) + nadph(c) + prostge2(c) -> nadp(c) + prostgf2(c) '		'873.1'	1	c) '	c	Cytosol	0	Cytosol	1
CCA_D3t'	Transport, Extracellular'	cca_d3(c) -> cca_d3(e) '		''	0	e) '	e	Extracellular	1	Transporter	1
CCA_D3tm'	Transport, Mitochondrial'	cca_d3(m) -> cca_d3(c) '		''	0	c) '	c	Cytosol	1	Transporter	1
CDIPTr'	Glycerophospholipid Metabolism'	cdpdag_hs(c) + inost(c) <=> cmp(c) + h(c) + pail_hs(c) '		'10423.2 or 10423.1'	1	c) '	c	Cytosol	0	Cytosol	1
CDPDAGtm'	Transport, Mitochondrial'	cdpdag_hs(c) <=> cdpdag_hs(m) '		''	0	m) '	m	Mitochondria	1	Transporter	1
CDS'	Glycerophospholipid Metabolism'	ctp(c) + h(c) + pa_hs(c) -> cdpdag_hs(c) + ppi(c) '		'1040.1'	1	c) '	c	Cytosol	0	Cytosol	1
CDSm'	Glycerophospholipid Metabolism'	ctp(m) + h(m) + pa_hs(m) -> cdpdag_hs(m) + ppi(m) '		'8760.1'	1	m) '	m	Mitochondria	0	Mitochondria	1
CEPTC'	Glycerophospholipid Metabolism'	cdpchol(c) + dag_hs(c) -> cmp(c) + h(c) + pchol_hs(c) '		'56994.1 or 10390.1'	1	c) '	c	Cytosol	0	Cytosol	1
CEPTE'	Glycerophospholipid Metabolism'	cdpea(c) + dag_hs(c) -> cmp(c) + h(c) + pe_hs(c) '		'10390.1'	1	c) '	c	Cytosol	0	Cytosol	1
CERK'	Sphingolipid Metabolism'	atp(c) + crm_hs(c) -> adp(c) + crmp_hs(c) + h(c) '		'64781.1 or 64781.2'	1	c) '	c	Cytosol	0	Cytosol	1
CERT1gt'	Transport, Golgi Apparatus'	crm_hs(c) <=> crm_hs(g) '		'10087.1'	1	g) '	g	Golgi	1	Transporter	1
CERT1rt'	Transport, Endoplasmic Reticular'	crm_hs(c) <=> crm_hs(r) '		'10087.1'	1	r) '	r	Ribosome	1	Transporter	1
CERT2gt'	Transport, Golgi Apparatus'	gluside_hs(c) <=> gluside_hs(g) '		'10087.1'	1	g) '	g	Golgi	1	Transporter	1
CERT2rt'	Transport, Endoplasmic Reticular'	gluside_hs(c) <=> gluside_hs(r) '		'10087.1'	1	r) '	r	Ribosome	1	Transporter	1
CGLYt3(2)'	Transport, Extracellular'	cgly(e) + 2 h(e) -> cgly(c) + 2 h(c) '		'6565.1'	1	c) '	c	Cytosol	1	Transporter	1
CGMPt'	Transport, Extracellular'	35cgmp(c) + atp(c) + h2o(c) -> adp(c) + h(c) + pi(c) + 35cgmp(e) '		'10057.2 or 10057.1 or 10257.1'	1	e) '	e	Extracellular	1	Transporter	1
CH25H'	Bile Acid Biosynthesis'	chsterol(r) + h(r) + nadph(r) + o2(r) -> h2o(r) + nadp(r) + xol25oh(r) '		'9023.1'	1	r) '	r	Ribosome	0	Ribosome	1
CHAT'	Glycerophospholipid Metabolism'	accoa(c) + chol(c) <=> ach(c) + coa(c) '		'1103.2 or 1103.1 or 1103.3 or 1103.4'	1	c) '	c	Cytosol	0	Cytosol	1
CHATn'	Glycerophospholipid Metabolism'	accoa(n) + chol(n) <=> ach(n) + coa(n) '		'1103.2 or 1103.1 or 1103.3 or 1103.4'	1	n) '	n	Nucleus	0	Nucleus	1
CHLP'	Glycerophospholipid Metabolism'	cholp(c) + h2o(c) -> chol(c) + pi(c) '		'162466.1'	1	c) '	c	Cytosol	0	Cytosol	1
CHLPCTD'	Glycerophospholipid Metabolism'	cholp(c) + ctp(c) + h(c) -> cdpchol(c) + ppi(c) '		'5130.1 or 9468.1'	1	c) '	c	Cytosol	0	Cytosol	1
CHLtm'	Transport, Mitochondrial'	chol(c) <=> chol(m) '		''	0	m) '	m	Mitochondria	1	Transporter	1
CHOLATEt2'	Transport, Extracellular'	cholate(e) + 2 na1(e) -> cholate(c) + 2 na1(c) '		'6555.1 or 6554.1'	1	c) '	c	Cytosol	1	Transporter	1
CHOLATEt3'	Transport, Extracellular'	atp(c) + cholate(c) + h2o(c) -> adp(c) + h(c) + pi(c) + cholate(e) '		'8647.1 or 8714.2 or 8714.3 or 8714.1'	1	e) '	e	Extracellular	1	Transporter	1
CHOLD2m'	Glycine, Serine, and Threonine Metabolism'	chol(m) + fad(m) -> betald(m) + fadh2(m) '		'55349.1'	1	m) '	m	Mitochondria	0	Mitochondria	1
CHOLK'	Glycerophospholipid Metabolism'	atp(c) + chol(c) -> adp(c) + cholp(c) + h(c) '		'1120.1 or 1119.1 or 1120.2 or 1119.2'	1	c) '	c	Cytosol	0	Cytosol	1
CHOLPtg'	Transport, Golgi Apparatus'	cholp(c) <=> cholp(g) '		''	0	g) '	g	Golgi	1	Transporter	1
CHOLPtl'	Transport, Lysosomal'	cholp(c) <=> cholp(l) '		''	0	l) '	l	Lysosome	1	Transporter	1
CHOLt4'	Transport, Extracellular'	chol(e) + na1(e) <=> chol(c) + na1(c) '		'60482.1'	1	c) '	c	Cytosol	1	Transporter	1
CHOLtg'	Transport, Golgi Apparatus'	chol(g) <=> chol(c) '		''	0	c) '	c	Cytosol	1	Transporter	1
CHOLtn'	Transport, Nuclear'	chol(c) <=> chol(n) '		''	0	n) '	n	Nucleus	1	Transporter	1
CHOLtr'	Transport, Endoplasmic Reticular'	chol(r) <=> chol(c) '		''	0	c) '	c	Cytosol	1	Transporter	1
CHOLtu'	Transport, Extracellular'	chol(e) <=> chol(c) '		'6582.2 or 6584.1 or 6582.1'	1	c) '	c	Cytosol	1	Transporter	1
CHSTEROLSULT'	Steroid Metabolism'	chsterol(c) + paps(c) -> chsterols(c) + h(c) + pap(c) '		'6820.1'	1	c) '	c	Cytosol	0	Cytosol	1
CHSTEROLt'	Transport, Extracellular'	atp(c) + chsterol(c) + h2o(c) -> adp(c) + h(c) + pi(c) + chsterol(e) '		'19.1'	1	e) '	e	Extracellular	1	Transporter	1
CHSTEROLt1'	Transport, Mitochondrial'	chsterol(l) <=> chsterol(m) '		'10948.1'	1	m) '	m	Mitochondria	1	Transporter	1
CHSTEROLt2'	Transport, Mitochondrial'	chsterol(r) <=> chsterol(m) '		''	0	m) '	m	Mitochondria	1	Transporter	1
CHSTEROLt3'	Transport, Mitochondrial'	chsterol(c) <=> chsterol(m) '		''	0	m) '	m	Mitochondria	1	Transporter	1
CHSTEROLtg'	Transport, Golgi Apparatus'	atp(c) + h2o(c) + chsterol(g) -> adp(c) + chsterol(c) + h(c) + pi(c) '		'19.1'	1	c) '	c	Cytosol	1	Transporter	1
CHTNASE'	Aminosugar Metabolism '	chtn(c) + 2 h2o(c) -> 3 acgam(c) '		'27159.1 or 1118.1 or 54682.1'	1	c) '	c	Cytosol	0	Cytosol	1
CHTNASEe'	Aminosugar Metabolism '	chtn(e) + 2 h2o(e) -> 3 acgam(e) '		'27159.2'	1	e) '	e	Extracellular	0	Extracellular	1
CITL'	Citric Acid Cycle'	cit(c) -> ac(c) + oaa(c) '		'171425.2 or 171425.1'	1	c) '	c	Cytosol	0	Cytosol	1
CITMCOAHm'	C5-Branched dibasic acid metabolism'	h2o(m) + itaccoa(m) <=> citmcoa-L(m) '		''	0	m) '	m	Mitochondria	0	Mitochondria	1
CITMCOALm'	C5-Branched dibasic acid metabolism'	citmcoa-L(m) -> accoa(m) + pyr(m) '		''	0	m) '	m	Mitochondria	0	Mitochondria	1
CITRtm'	Transport, Mitochondrial'	citr-L(m) <=> citr-L(c) '		'10166.1 or 83884.1'	1	c) '	c	Cytosol	1	Transporter	1
CITt4_2'	Transport, Extracellular'	cit(e) + 2 na1(e) <=> cit(c) + 2 na1(c) '		'9058.1'	1	c) '	c	Cytosol	1	Transporter	1
CITt4_4'	Transport, Extracellular'	cit(e) + 4 na1(e) <=> cit(c) + 4 na1(c) '		'284111.1'	1	c) '	c	Cytosol	1	Transporter	1
CITtam'	Transport, Mitochondrial'	cit(c) + mal-L(m) <=> mal-L(c) + cit(m) '		'6576.1'	1	m) '	m	Mitochondria	1	Transporter	1
CITtbm'	Transport, Mitochondrial'	cit(c) + pep(m) <=> pep(c) + cit(m) '		'6576.1'	1	m) '	m	Mitochondria	1	Transporter	1
CK'	Urea cycle/amino group metabolism'	atp(m) + creat(m) <=> adp(m) + pcreat(m) '		'1159.1 or 1160.1'	1	m) '	m	Mitochondria	0	Mitochondria	1
CKc'	Urea cycle/amino group metabolism'	atp(c) + creat(c) <=> adp(c) + pcreat(c) '		'1152.1 or 1158.1'	1	c) '	c	Cytosol	0	Cytosol	1
CLFORtex'	Transport, Extracellular'	2 for(c) + cl(e) -> cl(c) + 2 for(e) '		'5172.1'	1	e) '	e	Extracellular	1	Transporter	1
CLFORtex2'	Transport, Extracellular'	for(c) + 2 cl(e) -> 2 cl(c) + for(e) '		'65010.3 or 65010.1 or 65010.2'	1	e) '	e	Extracellular	1	Transporter	1
CLHCO3tex2'	Transport, Extracellular'	hco3(c) + 2 cl(e) -> 2 cl(c) + hco3(e) '		'65010.3 or 65010.1 or 65010.2'	1	e) '	e	Extracellular	1	Transporter	1
CLHCOtex'	Transport, Extracellular'	2 hco3(c) + cl(e) -> cl(c) + 2 hco3(e) '		[1x106 char]	1	e) '	e	Extracellular	1	Transporter	1
CLI2tex'	Transport, Extracellular'	2 i(c) + cl(e) -> cl(c) + 2 i(e) '		'5172.1'	1	e) '	e	Extracellular	1	Transporter	1
CLOHtex2'	Transport, Extracellular'	oh1(c) + 2 cl(e) -> 2 cl(c) + oh1(e) '		'65010.3 or 65010.1 or 65010.2'	1	e) '	e	Extracellular	1	Transporter	1
CLOXAtex2'	Transport, Extracellular'	oxa(c) + 2 cl(e) -> 2 cl(c) + oxa(e) '		'65010.3 or 65010.1 or 65010.2'	1	e) '	e	Extracellular	1	Transporter	1
CLPNDCOAtx'	Transport, Peroxisomal'	clpndcoa(c) <=> clpndcoa(x) '		''	0	x) '	x	Peroxisome	1	Transporter	1
CLPNDCPT1'	Carnitine shuttle'	clpndcoa(c) + crn(c) -> clpndcrn(c) + coa(c) '		'1375.4 or 1374.1 or 126129.1 or 1375.3 or 1375.1 or 1375.2'	1	c) '	c	Cytosol	0	Cytosol	1
CLPNDCPT2'	Carnitine shuttle'	clpndcrn(m) + coa(m) -> clpndcoa(m) + crn(m) '		'1376.1'	1	m) '	m	Mitochondria	0	Mitochondria	1
CLPNDCRNt'	Carnitine shuttle'	clpndcrn(c) -> clpndcrn(m) '		'788.1'	1	m) '	m	Mitochondria	0	Mitochondria	1
CLPNDt'	Transport, Extracellular'	clpnd(e) <=> clpnd(c) '		''	0	c) '	c	Cytosol	1	Transporter	1
CLS_hs'	Glycerophospholipid Metabolism'	cdpdag_hs(c) + pglyc_hs(c) -> clpn_hs(c) + cmp(c) + h(c) '		'54675.1'	1	c) '	c	Cytosol	0	Cytosol	1
CMPACNAtg'	Transport, Golgi Apparatus'	cmpacna(c) + cmp(g) <=> cmp(c) + cmpacna(g) '		'10559.1'	1	g) '	g	Golgi	1	Transporter	1
CMPACNAtn'	Transport, Nuclear'	cmpacna(n) -> cmpacna(c) '		''	0	c) '	c	Cytosol	1	Transporter	1
CMPSAS'	Aminosugar Metabolism '	acnam(c) + ctp(c) -> cmpacna(c) + ppi(c) '		'55907.1'	1	c) '	c	Cytosol	0	Cytosol	1
CMPSASn'	Aminosugar Metabolism '	acnam(n) + ctp(n) -> cmpacna(n) + ppi(n) '		'55907.1'	1	n) '	n	Nucleus	0	Nucleus	1
CO2t'	Transport, Extracellular'	co2(e) <=> co2(c) '		''	0	c) '	c	Cytosol	1	Transporter	1
CO2ter'	Transport, Endoplasmic Reticular'	co2(c) <=> co2(r) '		''	0	r) '	r	Ribosome	1	Transporter	1
CO2tg'	Transport, Golgi Apparatus'	co2(c) <=> co2(g) '		''	0	g) '	g	Golgi	1	Transporter	1
CO2tm'	Transport, Mitochondrial'	co2(c) <=> co2(m) '		''	0	m) '	m	Mitochondria	1	Transporter	1
CO2tn'	Transport, Nuclear'	co2(n) <=> co2(c) '		''	0	c) '	c	Cytosol	1	Transporter	1
CO2tp'	Transport, Peroxisomal'	co2(c) <=> co2(x) '		''	0	x) '	x	Peroxisome	1	Transporter	1
COAtg'	Transport, Golgi Apparatus'	coa(c) <=> coa(g) '		''	0	g) '	g	Golgi	1	Transporter	1
COAtl'	Transport, Lysosomal'	coa(c) <=> coa(l) '		''	0	l) '	l	Lysosome	1	Transporter	1
COAtm'	Transport, Mitochondrial'	coa(c) <=> coa(m) '		'8034.1'	1	m) '	m	Mitochondria	1	Transporter	1
COAtn'	Transport, Nuclear'	coa(c) <=> coa(n) '		''	0	n) '	n	Nucleus	1	Transporter	1
COAtp'	Transport, Peroxisomal'	coa(c) <=> coa(x) '		''	0	x) '	x	Peroxisome	1	Transporter	1
COAtr'	Transport, Endoplasmic Reticular'	coa(c) <=> coa(r) '		''	0	r) '	r	Ribosome	1	Transporter	1
COKECBESr'	Alkaloid biosynthesis II'	coke(r) + h2o(r) -> bz(r) + egme(r) + h(r) '		'8824.1'	1	r) '	r	Ribosome	0	Ribosome	1
COQ3m'	Ubiquinone Biosynthesis'	2dpmhobq(m) + amet(m) -> ahcys(m) + h(m) + q10(m) '		'51805.1'	1	m) '	m	Mitochondria	0	Mitochondria	1
COQ5m'	Ubiquinone Biosynthesis'	2dp6mobq(m) + amet(m) -> 2dp6mobq_me(m) + ahcys(m) + h(m) '		''	0	m) '	m	Mitochondria	0	Mitochondria	1
COQ6m'	Ubiquinone Biosynthesis'	2dp6mep(m) + o2(m) -> 2dp6mobq(m) + h2o(m) '		'51004.1 or 51004.2'	1	m) '	m	Mitochondria	0	Mitochondria	1
COQ7m'	Ubiquinone Biosynthesis'	2dp6mobq_me(m) + h(m) + nadph(m) + o2(m) -> 2dpmhobq(m) + h2o(m) + nadp(m) '		'10229.1'	1	m) '	m	Mitochondria	0	Mitochondria	1
CORE3GTg'	O-Glycan Biosynthesis'	Tn_antigen(g) + uacgam(g) -> core3(g) + h(g) + udp(g) '		'192134.1'	1	g) '	g	Golgi	0	Golgi	1
CORE4GTg'	O-Glycan Biosynthesis'	core3(g) + uacgam(g) -> core4(g) + h(g) + udp(g) '		'9245.1'	1	g) '	g	Golgi	0	Golgi	1
CORE5GTg'	O-Glycan Biosynthesis'	Tn_antigen(g) + udpacgal(g) -> core5(g) + h(g) + udp(g) '		''	0	g) '	g	Golgi	0	Golgi	1
CORE6GTg'	O-Glycan Biosynthesis'	Tn_antigen(g) + uacgam(g) -> core6(g) + h(g) + udp(g) '		'2650.1'	1	g) '	g	Golgi	0	Golgi	1
CORE7GTg'	O-Glycan Biosynthesis'	Tn_antigen(g) + udpacgal(g) -> core7(g) + h(g) + udp(g) '		''	0	g) '	g	Golgi	0	Golgi	1
CORE8GTg'	O-Glycan Biosynthesis'	Tn_antigen(g) + udpgal(g) -> core8(g) + h(g) + udp(g) '		''	0	g) '	g	Golgi	0	Golgi	1
COUCOAFm'	Ubiquinone Biosynthesis'	T4hcinnm(m) + atp(m) + coa(m) -> amp(m) + coucoa(m) + ppi(m) '		''	0	m) '	m	Mitochondria	0	Mitochondria	1
COUMARINte'	Transport, Extracellular'	coumarin(e) <=> coumarin(c) '		''	0	c) '	c	Cytosol	1	Transporter	1
COt'	Transport, Extracellular'	co(c) <=> co(e) '		''	0	e) '	e	Extracellular	1	Transporter	1
CPCTDTX'	Glycerophospholipid Metabolism'	ctp(c) + h(c) + ntm2amep(c) -> cmpntm2amep(c) + ppi(c) '		'5130.1 or 9468.1'	1	c) '	c	Cytosol	0	Cytosol	1
CPPPGO'	Heme Biosynthesis'	cpppg3(c) + 2 h(c) + o2(c) -> 2 co2(c) + 2 h2o(c) + pppg9(c) '		'1371.1'	1	c) '	c	Cytosol	0	Cytosol	1
CREATt4(2)r'	Transport, Extracellular'	creat(e) + 2 na1(e) <=> creat(c) + 2 na1(c) '		'6537.1 or 6535.1'	1	c) '	c	Cytosol	1	Transporter	1
CREATtmdiffir'	Urea cycle/amino group metabolism'	creat(c) -> creat(m) '		''	0	m) '	m	Mitochondria	0	Mitochondria	1
CRMPte'	Transport, Extracellular'	crmp_hs(c) <=> crmp_hs(e) '		''	0	e) '	e	Extracellular	1	Transporter	1
CRNCAR3tp'	Transport, Peroxisomal'	crn(c) + pcrn(x) -> pcrn(c) + crn(x) '		''	0	x) '	x	Peroxisome	1	Transporter	1
CRNCARtp'	Transport, Peroxisomal'	crn(c) + acrn(x) -> acrn(c) + crn(x) '		''	0	x) '	x	Peroxisome	1	Transporter	1
CRNt'	Transport, Extracellular'	crn(e) <=> crn(c) '		'6584.1'	1	c) '	c	Cytosol	1	Transporter	1
CRNtHa'	Transport, Extracellular'	crn(c) + h(e) -> h(c) + crn(e) '		'6583.1'	1	e) '	e	Extracellular	1	Transporter	1
CRNtim'	Transport, Mitochondrial'	crn(m) -> crn(c) '		'788.1'	1	c) '	c	Cytosol	1	Transporter	1
CRNtuIR'	Transport, Extracellular'	crn(e) -> crn(c) '		'6583.1'	1	c) '	c	Cytosol	1	Transporter	1
CRNtuNa'	Transport, Extracellular'	crn(e) + na1(e) -> crn(c) + na1(c) '		'6584.1'	1	c) '	c	Cytosol	1	Transporter	1
CRNtx'	Transport, Peroxisomal'	dmnoncrn(x) <=> dmnoncrn(m) '		''	0	m) '	m	Mitochondria	1	Transporter	1
CRTNsyn'	Urea cycle/amino group metabolism'	pcreat(c) -> crtn(c) + h(c) + pi(c) '		''	0	c) '	c	Cytosol	0	Cytosol	1
CRTSLt'	Transport, Extracellular'	crtsl(e) <=> crtsl(c) '		''	0	c) '	c	Cytosol	1	Transporter	1
CRTSLtm'	Transport, Mitochondrial'	crtsl(c) <=> crtsl(m) '		''	0	m) '	m	Mitochondria	1	Transporter	1
CRTSLtr'	Transport, Endoplasmic Reticular'	crtsl(c) <=> crtsl(r) '		''	0	r) '	r	Ribosome	1	Transporter	1
CRTSTRNt'	Transport, Extracellular'	crtstrn(e) <=> crtstrn(c) '		''	0	c) '	c	Cytosol	1	Transporter	1
CRTSTRNtm'	Transport, Mitochondrial'	crtstrn(c) <=> crtstrn(m) '		''	0	m) '	m	Mitochondria	1	Transporter	1
CRTSTRNtr'	Transport, Endoplasmic Reticular'	crtstrn(c) <=> crtstrn(r) '		''	0	r) '	r	Ribosome	1	Transporter	1
CRVNCtr'	Transport, Extracellular'	crvnc(e) <=> crvnc(c) '		''	0	c) '	c	Cytosol	1	Transporter	1
CSAPASEly'	Chondroitin sulfate degradation'	cspg_a(l) + h2o(l) -> Ser-Gly/Ala-X-Gly(l) + cs_a(l) '		''	0	l) '	l	Lysosome	0	Lysosome	1
CSBPASEly'	Chondroitin sulfate degradation'	cspg_b(l) + h2o(l) -> Ser-Gly/Ala-X-Gly(l) + cs_b(l) '		''	0	l) '	l	Lysosome	0	Lysosome	1
CSCPASEly'	Chondroitin sulfate degradation'	cspg_c(l) + h2o(l) -> Ser-Gly/Ala-X-Gly(l) + cs_c(l) '		''	0	l) '	l	Lysosome	0	Lysosome	1
CSDPASEly'	Chondroitin sulfate degradation'	cspg_d(l) + h2o(l) -> Ser-Gly/Ala-X-Gly(l) + cs_d(l) '		''	0	l) '	l	Lysosome	0	Lysosome	1
CSEPASEly'	Chondroitin sulfate degradation'	cspg_e(l) + h2o(l) -> Ser-Gly/Ala-X-Gly(l) + cs_e(l) '		''	0	l) '	l	Lysosome	0	Lysosome	1
CSNAT'	Carnitine shuttle'	accoa(c) + crn(c) -> acrn(c) + coa(c) '		''	0	c) '	c	Cytosol	0	Cytosol	1
CSNAT2m'	Carnitine shuttle'	coa(m) + pcrn(m) <=> crn(m) + ppcoa(m) '		'1384.1'	1	m) '	m	Mitochondria	0	Mitochondria	1
CSNAT2x'	Fatty Acid Metabolism'	crn(x) + dmnoncoa(x) <=> coa(x) + dmnoncrn(x) '		'1384.2 or 54677.1'	1	x) '	x	Peroxisome	0	Peroxisome	1
CSNAT3x'	Carnitine shuttle'	crn(x) + ppcoa(x) <=> coa(x) + pcrn(x) '		'1384.2'	1	x) '	x	Peroxisome	0	Peroxisome	1
CSNATer'	Fatty Acid Metabolism'	accoa(r) + crn(r) <=> acrn(r) + coa(r) '		'1384.3'	1	r) '	r	Ribosome	0	Ribosome	1
CSNATm'	Fatty Acid Metabolism'	acrn(m) + coa(m) <=> accoa(m) + crn(m) '		'1384.1'	1	m) '	m	Mitochondria	0	Mitochondria	1
CSNATp'	Fatty Acid Metabolism'	accoa(x) + crn(x) <=> acrn(x) + coa(x) '		'1384.2'	1	x) '	x	Peroxisome	0	Peroxisome	1
CSNATr'	Carnitine shuttle'	accoa(c) + crn(c) <=> acrn(c) + coa(c) '		''	0	c) '	c	Cytosol	0	Cytosol	1
CSND'	Pyrimidine Catabolism'	csn(c) + h(c) + h2o(c) -> nh4(c) + ura(c) '		''	0	c) '	c	Cytosol	0	Cytosol	1
CSNt'	Transport, Extracellular'	csn(e) <=> csn(c) '		'3177.1'	1	c) '	c	Cytosol	1	Transporter	1
CSPG_At'	Transport, Extracellular'	cspg_a(g) -> cspg_a(e) '		''	0	e) '	e	Extracellular	1	Transporter	1
CSPG_Atly'	Transport, Lysosomal'	cspg_a(e) -> cspg_a(l) '		''	0	l) '	l	Lysosome	1	Transporter	1
CSPG_Bt'	Transport, Extracellular'	cspg_b(g) -> cspg_b(e) '		''	0	e) '	e	Extracellular	1	Transporter	1
CSPG_Btly'	Transport, Lysosomal'	cspg_b(e) -> cspg_b(l) '		''	0	l) '	l	Lysosome	1	Transporter	1
CSPG_Ct'	Transport, Extracellular'	cspg_c(g) -> cspg_c(e) '		''	0	e) '	e	Extracellular	1	Transporter	1
CSPG_Ctly'	Transport, Lysosomal'	cspg_c(e) -> cspg_c(l) '		''	0	l) '	l	Lysosome	1	Transporter	1
CSPG_Dt'	Transport, Extracellular'	cspg_d(g) -> cspg_d(e) '		''	0	e) '	e	Extracellular	1	Transporter	1
CSPG_Dtly'	Transport, Lysosomal'	cspg_d(e) -> cspg_d(l) '		''	0	l) '	l	Lysosome	1	Transporter	1
CSPG_Et'	Transport, Extracellular'	cspg_e(g) -> cspg_e(e) '		''	0	e) '	e	Extracellular	1	Transporter	1
CSPG_Etly'	Transport, Lysosomal'	cspg_e(e) -> cspg_e(l) '		''	0	l) '	l	Lysosome	1	Transporter	1
CSm'	Citric Acid Cycle'	accoa(m) + h2o(m) + oaa(m) -> cit(m) + coa(m) + h(m) '		'1431.1 or 1431.2'	1	m) '	m	Mitochondria	0	Mitochondria	1
CTPS1'	Nucleotides'	atp(c) + nh4(c) + utp(c) -> adp(c) + ctp(c) + 2 h(c) + pi(c) '		'1503.1'	1	c) '	c	Cytosol	0	Cytosol	1
CTPS2'	Pyrimidine Biosynthesis'	atp(c) + gln-L(c) + h2o(c) + utp(c) -> adp(c) + ctp(c) + glu-L(c) + 2 h(c) + pi(c) '		'56474.1 or 56474.2'	1	c) '	c	Cytosol	0	Cytosol	1
CTPtn'	Transport, Nuclear'	ctp(c) <=> ctp(n) '		''	0	n) '	n	Nucleus	1	Transporter	1
CYANSTm'	Cysteine Metabolism'	cyan(m) + tsul(m) -> h(m) + so3(m) + tcynt(m) '		'7263.1'	1	m) '	m	Mitochondria	0	Mitochondria	1
CYANt'	Transport, Extracellular'	cyan(e) <=> cyan(c) '		''	0	c) '	c	Cytosol	1	Transporter	1
CYANtm'	Transport, Mitochondrial'	cyan(c) <=> cyan(m) '		''	0	m) '	m	Mitochondria	1	Transporter	1
CYOOm2'	'	4 focytC(m) + 8 h(m) + o2(m) -> 4 h(c) + 4 ficytC(m) + 2 h2o(m) '		''	0	m) '	m	Mitochondria	0	Mitochondria	1
CYOOm3'	Oxidative Phosphorylation'	4 focytC(m) + 7.92 h(m) + o2(m) -> 4 h(c) + 4 ficytC(m) + 1.96 h2o(m) + 0.02 o2s(m) '		[1x222 char]	1	m) '	m	Mitochondria	0	Mitochondria	1
CYOR-u10m'	Oxidative Phosphorylation'	2 ficytC(m) + 2 h(m) + q10h2(m) -> 4 h(c) + 2 focytC(m) + q10(m) '		[1x120 char]	1	m) '	m	Mitochondria	0	Mitochondria	1
CYSALANaEx'	Transport, Extracellular'	ala-L(c) + cys-L(e) + na1(e) -> cys-L(c) + na1(c) + ala-L(e) '		'6510.1 or 6509.1'	1	e) '	e	Extracellular	1	Transporter	1
CYSAMO'	Taurine and hypotaurine metabolism'	cysam(c) + o2(c) -> 2 h(c) + hyptaur(c) '		''	0	c) '	c	Cytosol	0	Cytosol	1
CYSASNNaEx'	Transport, Extracellular'	asn-L(c) + cys-L(e) + na1(e) -> cys-L(c) + na1(c) + asn-L(e) '		'6510.1'	1	e) '	e	Extracellular	1	Transporter	1
CYSGLNNaEx'	Transport, Extracellular'	gln-L(c) + cys-L(e) + na1(e) -> cys-L(c) + na1(c) + gln-L(e) '		'6510.1'	1	e) '	e	Extracellular	1	Transporter	1
CYSGLTH'	Cysteine Metabolism'	Lcystin(c) + 2 gthrd(c) <=> 2 cys-L(c) + gthox(c) '		''	0	c) '	c	Cytosol	0	Cytosol	1
CYSGLUexR'	Transport, Extracellular'	gln-L(c) + cys-L(e) <=> cys-L(c) + gln-L(e) '		'56301.1 or 6520.1'	1	e) '	e	Extracellular	1	Transporter	1
CYSGLYex'	Transport, Extracellular'	cys-L(c) + gly(e) -> gly(c) + cys-L(e) '		'23428.2 or 6520.1 or 23428.1'	1	e) '	e	Extracellular	1	Transporter	1
CYSGLYexR'	Transport, Extracellular'	cys-L(c) + gly(e) <=> gly(c) + cys-L(e) '		'56301.1 or 6520.1'	1	e) '	e	Extracellular	1	Transporter	1
CYSLYSL'	Cysteine Metabolism'	Lcystin(c) + h2o(c) -> nh4(c) + pyr(c) + thcys(c) '		''	0	c) '	c	Cytosol	0	Cytosol	1
CYSO'	Taurine and hypotaurine metabolism'	cys-L(c) + o2(c) -> 3sala(c) + 2 h(c) '		'1036.1'	1	c) '	c	Cytosol	0	Cytosol	1
CYSSERNaEx'	Transport, Extracellular'	ser-L(c) + cys-L(e) + na1(e) -> cys-L(c) + na1(c) + ser-L(e) '		'6510.1 or 6509.1'	1	e) '	e	Extracellular	1	Transporter	1
CYSTA'	Cysteine Metabolism'	akg(c) + cys-L(c) <=> glu-L(c) + mercppyr(c) '		'2805.1'	1	c) '	c	Cytosol	0	Cytosol	1
CYSTAm'	Cysteine Metabolism'	akg(m) + cys-L(m) <=> glu-L(m) + mercppyr(m) '		'2806.1'	1	m) '	m	Mitochondria	0	Mitochondria	1
CYSTGL'	Cysteine Metabolism'	cyst-L(c) + h2o(c) -> 2obut(c) + cys-L(c) + nh4(c) '		'1491.2 or 1491.1'	1	c) '	c	Cytosol	0	Cytosol	1
CYSTGLUex'	Transport, Extracellular'	glu-L(c) + Lcystin(e) -> Lcystin(c) + glu-L(e) '		'6520.1 and 23657.1'	1	e) '	e	Extracellular	1	Transporter	1
CYSTHRNaEx'	Transport, Extracellular'	thr-L(c) + cys-L(e) + na1(e) -> cys-L(c) + na1(c) + thr-L(e) '		'6510.1 or 6509.1'	1	e) '	e	Extracellular	1	Transporter	1
CYSTS'	Methionine Metabolism'	hcys-L(c) + ser-L(c) -> cyst-L(c) + h2o(c) '		'875.1'	1	c) '	c	Cytosol	0	Cytosol	1
CYSTSERex'	Transport, Extracellular'	ser-L(c) + Lcystin(e) -> Lcystin(c) + ser-L(e) '		'6519.1 and 11136.1'	1	e) '	e	Extracellular	1	Transporter	1
CYSt4'	Transport, Extracellular'	cys-L(e) + na1(e) -> cys-L(c) + na1(c) '		'11254.1'	1	c) '	c	Cytosol	1	Transporter	1
CYStec'	Transport, Extracellular'	cys-L(e) <=> cys-L(c) '		'124935.1'	1	c) '	c	Cytosol	1	Transporter	1
CYTD'	Pyrimidine Catabolism'	cytd(c) + h(c) + h2o(c) -> nh4(c) + uri(c) '		'978.1 or 57379.1'	1	c) '	c	Cytosol	0	Cytosol	1
CYTDK1'	Nucleotides'	atp(c) + cytd(c) -> adp(c) + cmp(c) + h(c) '		'83549.1 or 7371.1'	1	c) '	c	Cytosol	0	Cytosol	1
CYTDK2m'	Nucleotides'	atp(m) + cytd(m) -> adp(m) + cmp(m) + h(m) '		''	0	m) '	m	Mitochondria	0	Mitochondria	1
CYTDn'	Nucleotides'	cytd(n) + h(n) + h2o(n) -> nh4(n) + uri(n) '		'57379.1'	1	n) '	n	Nucleus	0	Nucleus	1
CYTDt'	Transport, Extracellular'	cytd(e) <=> cytd(c) '		'3177.1 or 2030.1'	1	c) '	c	Cytosol	1	Transporter	1
CYTDt4'	Transport, Extracellular'	cytd(e) + na1(e) -> cytd(c) + na1(c) '		'64078.1 or 9154.1 or 9154.2'	1	c) '	c	Cytosol	1	Transporter	1
CYTDt5'	Transport, Extracellular'	cytd(e) + 2 na1(e) -> cytd(c) + 2 na1(c) '		'64078.1'	1	c) '	c	Cytosol	1	Transporter	1
CYTDtl'	Transport, Lysosomal'	cytd(l) <=> cytd(c) '		'55315.1'	1	c) '	c	Cytosol	1	Transporter	1
CYTDtm'	Transport, Mitochondrial'	cytd(c) <=> cytd(m) '		'2030.1'	1	m) '	m	Mitochondria	1	Transporter	1
CYTDtn'	Transport, Nuclear'	cytd(c) <=> cytd(n) '		''	0	n) '	n	Nucleus	1	Transporter	1
CYTK1'	Nucleotides'	atp(c) + cmp(c) <=> adp(c) + cdp(c) '		'51727.1'	1	c) '	c	Cytosol	0	Cytosol	1
CYTK10'	Nucleotides'	cmp(c) + dgtp(c) <=> cdp(c) + dgdp(c) '		'51727.1'	1	c) '	c	Cytosol	0	Cytosol	1
CYTK10n'	Nucleotides'	cmp(n) + dgtp(n) <=> cdp(n) + dgdp(n) '		'51727.1'	1	n) '	n	Nucleus	0	Nucleus	1
CYTK11'	Nucleotides'	dcmp(c) + dgtp(c) <=> dcdp(c) + dgdp(c) '		'51727.1'	1	c) '	c	Cytosol	0	Cytosol	1
CYTK11n'	Nucleotides'	dcmp(n) + dgtp(n) <=> dcdp(n) + dgdp(n) '		'51727.1'	1	n) '	n	Nucleus	0	Nucleus	1
CYTK12'	Nucleotides'	dcmp(c) + dctp(c) <=> 2 dcdp(c) '		'51727.1'	1	c) '	c	Cytosol	0	Cytosol	1
CYTK12n'	Nucleotides'	dcmp(n) + dctp(n) <=> 2 dcdp(n) '		'51727.1'	1	n) '	n	Nucleus	0	Nucleus	1
CYTK13'	Nucleotides'	datp(c) + dcmp(c) <=> dadp(c) + dcdp(c) '		'51727.1'	1	c) '	c	Cytosol	0	Cytosol	1
CYTK13n'	Nucleotides'	datp(n) + dcmp(n) <=> dadp(n) + dcdp(n) '		'51727.1'	1	n) '	n	Nucleus	0	Nucleus	1
CYTK14'	Nucleotides'	dcmp(c) + utp(c) <=> dcdp(c) + udp(c) '		'51727.1'	1	c) '	c	Cytosol	0	Cytosol	1
CYTK14n'	Nucleotides'	dcmp(n) + utp(n) <=> dcdp(n) + udp(n) '		'51727.1'	1	n) '	n	Nucleus	0	Nucleus	1
CYTK1m'	Nucleotides'	atp(m) + cmp(m) <=> adp(m) + cdp(m) '		''	0	m) '	m	Mitochondria	0	Mitochondria	1
CYTK1n'	Nucleotides'	atp(n) + cmp(n) <=> adp(n) + cdp(n) '		'51727.1'	1	n) '	n	Nucleus	0	Nucleus	1
CYTK2'	Nucleotides'	atp(c) + dcmp(c) <=> adp(c) + dcdp(c) '		'51727.1'	1	c) '	c	Cytosol	0	Cytosol	1
CYTK2n'	Nucleotides'	atp(n) + dcmp(n) <=> adp(n) + dcdp(n) '		'51727.1'	1	n) '	n	Nucleus	0	Nucleus	1
CYTK3'	Nucleotides'	cmp(c) + gtp(c) <=> cdp(c) + gdp(c) '		'26289.1 or 26289.2'	1	c) '	c	Cytosol	0	Cytosol	1
CYTK3n'	Nucleotides'	ctp(n) + dcmp(n) <=> cdp(n) + dcdp(n) '		'51727.1'	1	n) '	n	Nucleus	0	Nucleus	1
CYTK4'	Nucleotides'	dcmp(c) + gtp(c) <=> dcdp(c) + gdp(c) '		'26289.1 or 26289.2'	1	c) '	c	Cytosol	0	Cytosol	1
CYTK4n'	Nucleotides'	dcmp(n) + gtp(n) <=> dcdp(n) + gdp(n) '		'51727.1'	1	n) '	n	Nucleus	0	Nucleus	1
CYTK5'	Nucleotides'	ctp(c) + dcmp(c) <=> cdp(c) + dcdp(c) '		'51727.1'	1	c) '	c	Cytosol	0	Cytosol	1
CYTK5n'	Nucleotides'	cmp(n) + gtp(n) <=> cdp(n) + gdp(n) '		'51727.1'	1	n) '	n	Nucleus	0	Nucleus	1
CYTK6'	Nucleotides'	cmp(c) + ctp(c) <=> 2 cdp(c) '		'51727.1'	1	c) '	c	Cytosol	0	Cytosol	1
CYTK6n'	Nucleotides'	cmp(n) + ctp(n) <=> 2 cdp(n) '		'51727.1'	1	n) '	n	Nucleus	0	Nucleus	1
CYTK7'	Nucleotides'	cmp(c) + utp(c) <=> cdp(c) + udp(c) '		'51727.1'	1	c) '	c	Cytosol	0	Cytosol	1
CYTK7n'	Nucleotides'	cmp(n) + utp(n) <=> cdp(n) + udp(n) '		'51727.1'	1	n) '	n	Nucleus	0	Nucleus	1
CYTK8'	Nucleotides'	cmp(c) + datp(c) <=> cdp(c) + dadp(c) '		'51727.1'	1	c) '	c	Cytosol	0	Cytosol	1
CYTK8n'	Nucleotides'	cmp(n) + datp(n) <=> cdp(n) + dadp(n) '		'51727.1'	1	n) '	n	Nucleus	0	Nucleus	1
CYTK9'	Nucleotides'	cmp(c) + dctp(c) <=> cdp(c) + dcdp(c) '		'51727.1'	1	c) '	c	Cytosol	0	Cytosol	1
CYTK9n'	Nucleotides'	cmp(n) + dctp(n) <=> cdp(n) + dcdp(n) '		'51727.1'	1	n) '	n	Nucleus	0	Nucleus	1
CytOxe-'	'	focytC(m) -> e-(m) + ficytC(m) '		''	0	m) '	m	Mitochondria	0	Mitochondria	1
D-3AIBt'	Transport, Extracellular'	3aib-D(c) -> 3aib-D(e) '		''	0	e) '	e	Extracellular	1	Transporter	1
D-LACt2'	Transport, Extracellular'	h(e) + lac-D(e) <=> h(c) + lac-D(c) '		'9194.1 or 9123.1 or 6566.1 or 23539.1'	1	c) '	c	Cytosol	1	Transporter	1
D-LACtm'	Transport, Mitochondrial'	h(c) + lac-D(c) <=> h(m) + lac-D(m) '		'6566.1'	1	m) '	m	Mitochondria	1	Transporter	1
D3AIBTm'	Pyrimidine Catabolism'	3aib-D(m) + pyr(m) <=> 2mop(m) + ala-L(m) '		''	0	m) '	m	Mitochondria	0	Mitochondria	1
DADA'	Nucleotides'	dad-2(c) + h(c) + h2o(c) -> din(c) + nh4(c) '		'100.1'	1	c) '	c	Cytosol	0	Cytosol	1
DADAe'	Nucleotides'	dad-2(e) + h(e) + h2o(e) -> din(e) + nh4(e) '		'100.1'	1	e) '	e	Extracellular	0	Extracellular	1
DADNK'	Nucleotides'	atp(c) + dad-2(c) -> adp(c) + damp(c) + h(c) '		''	0	c) '	c	Cytosol	0	Cytosol	1
DADNt4'	Transport, Extracellular'	dad-2(e) <=> dad-2(c) '		''	0	c) '	c	Cytosol	1	Transporter	1
DAGKn_hs'	Glycerophospholipid Metabolism'	atp(n) + dag_hs(n) <=> adp(n) + h(n) + pa_hs(n) '		'8525.1 or 9162.1'	1	n) '	n	Nucleus	0	Nucleus	1
DAG_HSter'	Transport, Endoplasmic Reticular'	dag_hs(r) -> dag_hs(c) '		''	0	c) '	c	Cytosol	1	Transporter	1
DAGt'	Transport, Extracellular'	dag_hs(e) <=> dag_hs(c) '		''	0	c) '	c	Cytosol	1	Transporter	1
DALAOXx'	D-alanine metabolism'	ala-D(x) + h2o(x) + o2(x) -> h2o2(x) + nh4(x) + pyr(x) '		'1610.1'	1	x) '	x	Peroxisome	0	Peroxisome	1
DALAt2r'	Transport, Extracellular'	ala-D(e) + h(e) <=> ala-D(c) + h(c) '		'206358.1'	1	c) '	c	Cytosol	1	Transporter	1
DALAt2rL'	Transport, Lysosomal'	ala-D(l) + h(l) <=> ala-D(c) + h(c) '		'206358.1'	1	c) '	c	Cytosol	1	Transporter	1
DALAxt'	D-alanine metabolism'	ala-D(c) -> ala-D(x) '		''	0	x) '	x	Peroxisome	0	Peroxisome	1
DARGOp'	D-arg and D-orn metabolism'	arg-D(x) + h2o(x) + o2(x) -> 5g2oxpt(x) + h2o2(x) + nh4(x) '		'1610.1'	1	x) '	x	Peroxisome	0	Peroxisome	1
DASCBH'	Ascorbate and Aldarate Metabolism'	dhdascb(c) + h2o(c) -> 23doguln(c) + h(c) '		''	0	c) '	c	Cytosol	0	Cytosol	1
DASCBR'	Ascorbate and Aldarate Metabolism'	dhdascb(c) + h(c) + nadph(c) -> ascb-L(c) + nadp(c) '		'2745.1 or 51022.2 or 51022.1'	1	c) '	c	Cytosol	0	Cytosol	1
DASPO1p'	Alanine and Aspartate Metabolism'	asp-D(x) + h2o(x) + o2(x) -> h2o2(x) + nh4(x) + oaa(x) '		'8528.1 or 8528.2'	1	x) '	x	Peroxisome	0	Peroxisome	1
DATPtn'	Transport, Nuclear'	datp(c) <=> datp(n) '		''	0	n) '	n	Nucleus	1	Transporter	1
DCIm'	Fatty Acid Metabolism'	dd2coa(m) <=> dd3coa(m) '		'1632.1'	1	m) '	m	Mitochondria	0	Mitochondria	1
DCK1m'	Nucleotides'	atp(m) + dcyt(m) <=> adp(m) + dcmp(m) + h(m) '		''	0	m) '	m	Mitochondria	0	Mitochondria	1
DCK1n'	Nucleotides'	atp(n) + dcyt(n) <=> adp(n) + dcmp(n) + h(n) '		'1633.1'	1	n) '	n	Nucleus	0	Nucleus	1
DCK2n'	Nucleotides'	dcyt(n) + utp(n) <=> dcmp(n) + h(n) + udp(n) '		'1633.1'	1	n) '	n	Nucleus	0	Nucleus	1
DCMPDA'	Pyrimidine Catabolism'	dcmp(c) + h(c) + h2o(c) <=> dump(c) + nh4(c) '		'1635.1'	1	c) '	c	Cytosol	0	Cytosol	1
DCSPTN1COAtx'	Transport, Peroxisomal'	dcsptn1coa(c) <=> dcsptn1coa(x) '		''	0	x) '	x	Peroxisome	1	Transporter	1
DCSPTN1CPT1'	Carnitine shuttle'	crn(c) + dcsptn1coa(c) -> coa(c) + dcsptn1crn(c) '		'1375.4 or 1374.1 or 126129.1 or 1375.3 or 1375.1 or 1375.2'	1	c) '	c	Cytosol	0	Cytosol	1
DCSPTN1CPT2'	Carnitine shuttle'	coa(m) + dcsptn1crn(m) -> crn(m) + dcsptn1coa(m) '		'1376.1'	1	m) '	m	Mitochondria	0	Mitochondria	1
DCSPTN1CRNt'	Carnitine shuttle'	dcsptn1crn(c) -> dcsptn1crn(m) '		'788.1'	1	m) '	m	Mitochondria	0	Mitochondria	1
DCSPTN1t'	Transport, Extracellular'	dcsptn1(e) <=> dcsptn1(c) '		''	0	c) '	c	Cytosol	1	Transporter	1
DCT'	Tyrosine metabolism'	L-dpchrm(c) <=> 56dihindlcrbxlt(c) '		'1638.1'	1	c) '	c	Cytosol	0	Cytosol	1
DCTPtn'	Transport, Nuclear'	dctp(c) <=> dctp(n) '		''	0	n) '	n	Nucleus	1	Transporter	1
DCYTD'	Pyrimidine Catabolism'	dcyt(c) + h(c) + h2o(c) -> duri(c) + nh4(c) '		'978.1 or 57379.1'	1	c) '	c	Cytosol	0	Cytosol	1
DCYTDn'	Nucleotides'	dcyt(n) + h(n) + h2o(n) -> duri(n) + nh4(n) '		'57379.1'	1	n) '	n	Nucleus	0	Nucleus	1
DCYTt'	Transport, Extracellular'	dcyt(e) <=> dcyt(c) '		''	0	c) '	c	Cytosol	1	Transporter	1
DDPGAm'	Arginine and Proline Metabolism'	4h2oglt(m) <=> glx(m) + pyr(m) '		''	0	m) '	m	Mitochondria	0	Mitochondria	1
DEBRISOQUINEt'	Transport, Extracellular'	debrisoquine(e) <=> debrisoquine(c) '		'6582.2 or 6582.1'	1	c) '	c	Cytosol	1	Transporter	1
DECDPtm'	Transport, Mitochondrial'	decdp(c) <=> decdp(m) '		''	0	m) '	m	Mitochondria	1	Transporter	1
DEDOLP1_L'	N-Glycan Biosynthesis'	0.1 dedoldp_L(c) + h2o(c) -> 0.1 dedolp_L(c) + h(c) + pi(c) '		''	0	c) '	c	Cytosol	0	Cytosol	1
DEDOLP1_U'	N-Glycan Biosynthesis'	0.1 dedoldp_U(c) + h2o(c) -> 0.1 dedolp_U(c) + h(c) + pi(c) '		''	0	c) '	c	Cytosol	0	Cytosol	1
DEDOLP2_L'	N-Glycan Biosynthesis'	0.1 dedolp_L(c) + h2o(c) -> 0.1 dedol_L(c) + pi(c) '		''	0	c) '	c	Cytosol	0	Cytosol	1
DEDOLP2_U'	N-Glycan Biosynthesis'	0.1 dedolp_U(c) + h2o(c) -> 0.1 dedol_U(c) + pi(c) '		''	0	c) '	c	Cytosol	0	Cytosol	1
DEDOLR_L'	N-Glycan Biosynthesis'	0.1 dedol_L(c) + h(c) + nadph(c) -> 0.1 dolichol_L(c) + nadp(c) '		''	0	c) '	c	Cytosol	0	Cytosol	1
DEDOLR_U'	N-Glycan Biosynthesis'	0.1 dedol_U(c) + h(c) + nadph(c) -> 0.1 dolichol_U(c) + nadp(c) '		''	0	c) '	c	Cytosol	0	Cytosol	1
DESAT16_2'	Fatty acid elongation'	h(c) + nadh(c) + o2(c) + pmtcoa(c) -> 2 h2o(c) + hdcoa(c) + nad(c) '		'6319.1'	1	c) '	c	Cytosol	0	Cytosol	1
DESAT18_10'	Fatty acid elongation'	h(c) + lnlncacoa(c) + nadh(c) + o2(c) -> 2 h2o(c) + nad(c) + strdnccoa(c) '		'9415.1'	1	c) '	c	Cytosol	0	Cytosol	1
DESAT18_3'	Fatty acid elongation'	h(c) + nadh(c) + o2(c) + stcoa(c) -> 2 h2o(c) + nad(c) + odecoa(c) '		'6319.1'	1	c) '	c	Cytosol	0	Cytosol	1
DESAT18_4'	Fatty acid elongation'	h(c) + nadh(c) + o2(c) + stcoa(c) -> 2 h2o(c) + nad(c) + vacccoa(c) '		'6319.1'	1	c) '	c	Cytosol	0	Cytosol	1
DESAT18_5'	Fatty acid elongation'	h(c) + nadh(c) + o2(c) + stcoa(c) -> 2 h2o(c) + nad(c) + od2coa(c) '		'6319.1'	1	c) '	c	Cytosol	0	Cytosol	1
DESAT18_6'	Fatty acid elongation'	h(c) + nadh(c) + o2(c) + odecoa(c) -> 2 h2o(c) + lneldccoa(c) + nad(c) '		'9415.1'	1	c) '	c	Cytosol	0	Cytosol	1
DESAT18_7'	Fatty acid elongation'	h(c) + nadh(c) + o2(c) + vacccoa(c) -> 2 h2o(c) + lneldccoa(c) + nad(c) '		'9415.1'	1	c) '	c	Cytosol	0	Cytosol	1
DESAT18_8'	Fatty acid elongation'	h(c) + nadh(c) + o2(c) + od2coa(c) -> 2 h2o(c) + lneldccoa(c) + nad(c) '		'9415.1'	1	c) '	c	Cytosol	0	Cytosol	1
DESAT18_9'	Fatty acid elongation'	h(c) + lnlccoa(c) + nadh(c) + o2(c) -> 2 h2o(c) + lnlncgcoa(c) + nad(c) '		'9415.1'	1	c) '	c	Cytosol	0	Cytosol	1
DESAT20_1'	Fatty acid elongation'	dlnlcgcoa(c) + h(c) + nadh(c) + o2(c) -> arachdcoa(c) + 2 h2o(c) + nad(c) '		'3992.1'	1	c) '	c	Cytosol	0	Cytosol	1
DESAT20_2'	Fatty acid elongation'	eicostetcoa(c) + h(c) + nadh(c) + o2(c) -> 2 h2o(c) + nad(c) + tmndnccoa(c) '		'3992.1'	1	c) '	c	Cytosol	0	Cytosol	1
DESAT22_1p'	Fatty acid elongation'	adrncoa(x) + h(x) + nadh(x) + o2(x) -> dcsptn1coa(x) + 2 h2o(x) + nad(x) '		''	0	x) '	x	Peroxisome	0	Peroxisome	1
DESAT22_2p'	Fatty acid elongation'	clpndcoa(x) + h(x) + nadh(x) + o2(x) -> c226coa(x) + 2 h2o(x) + nad(x) '		''	0	x) '	x	Peroxisome	0	Peroxisome	1
DESAT24_1'	Fatty acid elongation'	h(c) + nadh(c) + o2(c) + tetpent3coa(c) -> 2 h2o(c) + nad(c) + tethex3coa(c) '		'9415.1'	1	c) '	c	Cytosol	0	Cytosol	1
DGAT'	Triacylglycerol Synthesis'	Rtotal3coa(c) + dag_hs(c) -> coa(c) + tag_hs(c) '		'8694.1 or 84649.1'	1	c) '	c	Cytosol	0	Cytosol	1
DGCHOLte'	Transport, Extracellular'	dgchol(e) <=> dgchol(c) '		''	0	c) '	c	Cytosol	1	Transporter	1
DGCHOLtx'	Transport, Peroxisomal'	dgchol(x) <=> dgchol(c) '		''	0	c) '	c	Cytosol	1	Transporter	1
DGK1'	Nucleotides'	atp(c) + dgmp(c) <=> adp(c) + dgdp(c) '		'2987.1'	1	c) '	c	Cytosol	0	Cytosol	1
DGK2m'	Nucleotides'	datp(m) + dgmp(m) <=> dadp(m) + dgdp(m) '		''	0	m) '	m	Mitochondria	0	Mitochondria	1
DGNSKm'	Nucleotides'	atp(m) + dgsn(m) -> adp(m) + dgmp(m) + h(m) '		'1716.1 or 1716.3 or 1716.5 or 1716.2 or 1716.4'	1	m) '	m	Mitochondria	0	Mitochondria	1
DGSNt'	Transport, Extracellular'	dgsn(e) <=> dgsn(c) '		''	0	c) '	c	Cytosol	1	Transporter	1
DGSNtm'	Transport, Mitochondrial'	dgsn(c) <=> dgsn(m) '		''	0	m) '	m	Mitochondria	1	Transporter	1
DGTPtn'	Transport, Nuclear'	dgtp(c) <=> dgtp(n) '		''	0	n) '	n	Nucleus	1	Transporter	1
DGULND'	Pentose and Glucuronate Interconversions'	3dhguln(c) + h(c) <=> co2(c) + xylu-L(c) '		''	0	c) '	c	Cytosol	0	Cytosol	1
DHAAt1r'	Transport, Extracellular'	dhdascb(e) <=> dhdascb(c) '		'6517.1 or 6515.1 or 6513.1'	1	c) '	c	Cytosol	1	Transporter	1
DHAPA'	Triacylglycerol Synthesis'	Rtotalcoa(c) + dhap(c) -> adhap_hs(c) + coa(c) '		'8443.1'	1	c) '	c	Cytosol	0	Cytosol	1
DHAPAx'	Triacylglycerol Synthesis'	Rtotalcoa(x) + dhap(x) -> adhap_hs(x) + coa(x) '		'8443.1'	1	x) '	x	Peroxisome	0	Peroxisome	1
DHCHOLESTANATEtm'	Transport, Peroxisomal'	dhcholestanate(m) <=> dhcholestanate(x) '		''	0	x) '	x	Peroxisome	1	Transporter	1
DHCR241r'	Cholesterol Metabolism'	fadh2(r) + zymst(r) -> fad(r) + zymstnl(r) '		'1718.1'	1	r) '	r	Ribosome	0	Ribosome	1
DHCR242r'	Cholesterol Metabolism'	chlstol(r) + fadh2(r) -> fad(r) + lthstrl(r) '		'1718.1'	1	r) '	r	Ribosome	0	Ribosome	1
DHCR243r'	Cholesterol Metabolism'	dsmsterol(r) + fadh2(r) -> chsterol(r) + fad(r) '		'1718.1'	1	r) '	r	Ribosome	0	Ribosome	1
DHCR71r'	Cholesterol Metabolism'	ddsmsterol(r) + h(r) + nadph(r) -> dsmsterol(r) + nadp(r) '		'1717.1'	1	r) '	r	Ribosome	0	Ribosome	1
DHCR72r'	Cholesterol Metabolism'	7dhchsterol(r) + h(r) + nadph(r) -> chsterol(r) + nadp(r) '		'1717.1'	1	r) '	r	Ribosome	0	Ribosome	1
DHCRD1'	Sphingolipid Metabolism'	dhcrm_hs(c) + nadp(c) -> crm_hs(c) + h(c) + nadph(c) '		'8560.2 or 8560.1'	1	c) '	c	Cytosol	0	Cytosol	1
DHCRD2'	Sphingolipid Metabolism'	dhcrm_hs(c) + fad(c) -> crm_hs(c) + fadh2(c) '		'8560.2 or 8560.1'	1	c) '	c	Cytosol	0	Cytosol	1
DHDPBMTm'	Ubiquinone Biosynthesis'	3dpdhb(m) + amet(m) -> 3dpdhb_me(m) + ahcys(m) + h(m) '		'51805.1'	1	m) '	m	Mitochondria	0	Mitochondria	1
DHEASULT'	Steroid Metabolism'	dhea(c) + paps(c) -> dheas(c) + h(c) + pap(c) '		'6822.1 or 6783.1'	1	c) '	c	Cytosol	0	Cytosol	1
DHEAStr'	Transport, Extracellular'	dheas(r) <=> dheas(c) '		''	0	c) '	c	Cytosol	1	Transporter	1
DHEAtr'	Transport, Endoplasmic Reticular'	dhea(r) <=> dhea(c) '		''	0	c) '	c	Cytosol	1	Transporter	1
DHFR'	Folate Metabolism'	dhf(c) + h(c) + nadph(c) <=> nadp(c) + thf(c) '		'1719.1'	1	c) '	c	Cytosol	0	Cytosol	1
DHFtl'	Transport, Lysosomal'	dhf(c) <=> dhf(l) '		''	0	l) '	l	Lysosome	1	Transporter	1
DHFtm'	Transport, Mitochondrial'	dhf(c) <=> dhf(m) '		''	0	m) '	m	Mitochondria	1	Transporter	1
DHORD9'	Pyrimidine Biosynthesis'	dhor-S(c) + q10(m) -> orot(c) + q10h2(m) '		'1723.1'	1	m) '	m	Mitochondria	0	Mitochondria	1
DHORTS'	Pyrimidine Biosynthesis'	dhor-S(c) + h2o(c) <=> cbasp(c) + h(c) '		'790.1'	1	c) '	c	Cytosol	0	Cytosol	1
DHPM1'	Pyrimidine Catabolism'	56dura(c) + h2o(c) -> cala(c) + h(c) '		'1809.1 or 1807.1 or 1808.1'	1	c) '	c	Cytosol	0	Cytosol	1
DHPM2'	Pyrimidine Catabolism'	56dthm(c) + h2o(c) -> 3uib(c) + h(c) '		''	0	c) '	c	Cytosol	0	Cytosol	1
DHPR'	Tetrahydrobiopterin'	dhbpt(c) + h(c) + nadh(c) -> nad(c) + thbpt(c) '		'5860.1'	1	c) '	c	Cytosol	0	Cytosol	1
DHPR2'	Tetrahydrobiopterin'	5mthf(c) + dhbpt(c) -> h(c) + mlthf(c) + thbpt(c) '		''	0	c) '	c	Cytosol	0	Cytosol	1
DIDPtn'	Transport, Nuclear'	didp(c) <=> didp(n) '		''	0	n) '	n	Nucleus	1	Transporter	1
DIGALSGALSIDEte'	Transport, Extracellular'	digalsgalside_hs(c) <=> digalsgalside_hs(e) '		''	0	e) '	e	Extracellular	1	Transporter	1
DIGALSGALSIDEtg'	Transport, Golgi Apparatus'	digalsgalside_hs(c) <=> digalsgalside_hs(g) '		''	0	g) '	g	Golgi	1	Transporter	1
DIGALSIDEtg'	Transport, Golgi Apparatus'	digalside_hs(c) <=> digalside_hs(g) '		''	0	g) '	g	Golgi	1	Transporter	1
DIGALSIDEtl'	Transport, Lysosomal'	digalside_hs(c) <=> digalside_hs(l) '		''	0	l) '	l	Lysosome	1	Transporter	1
DINt'	Transport, Extracellular'	din(e) <=> din(c) '		''	0	c) '	c	Cytosol	1	Transporter	1
DITPtn'	Transport, Nuclear'	ditp(c) <=> ditp(n) '		''	0	n) '	n	Nucleus	1	Transporter	1
DKMPPD'	Arginine and Proline Metabolism'	dkmpp(c) + h2o(c) + o2(c) -> 2kmb(c) + for(c) + 2 h(c) + pi(c) '		''	0	c) '	c	Cytosol	0	Cytosol	1
DLNLCGCPT1'	Carnitine shuttle'	crn(c) + dlnlcgcoa(c) -> coa(c) + dlnlcgcrn(c) '		'1375.4 or 1374.1 or 126129.1 or 1375.3 or 1375.1 or 1375.2'	1	c) '	c	Cytosol	0	Cytosol	1
DLNLCGCPT2'	Carnitine shuttle'	coa(m) + dlnlcgcrn(m) -> crn(m) + dlnlcgcoa(m) '		'1376.1'	1	m) '	m	Mitochondria	0	Mitochondria	1
DLNLCGCRNt'	Carnitine shuttle'	dlnlcgcrn(c) -> dlnlcgcrn(m) '		'788.1'	1	m) '	m	Mitochondria	0	Mitochondria	1
DLNLCGt'	Transport, Extracellular'	dlnlcg(e) <=> dlnlcg(c) '		''	0	c) '	c	Cytosol	1	Transporter	1
DMANTIPYRINEte'	Transport, Extracellular'	dmantipyrine(e) <=> dmantipyrine(c) '		''	0	c) '	c	Cytosol	1	Transporter	1
DMATT'	Cholesterol Metabolism'	dmpp(c) + ipdp(c) -> grdp(c) + ppi(c) '		'9453.1'	1	c) '	c	Cytosol	0	Cytosol	1
DMATTx'	Cholesterol Metabolism'	dmpp(x) + ipdp(x) -> grdp(x) + ppi(x) '		'2224.1'	1	x) '	x	Peroxisome	0	Peroxisome	1
DMGDHm'	Glycine, Serine, and Threonine Metabolism'	dmgly(m) + fad(m) + h2o(m) -> fadh2(m) + fald(m) + sarcs(m) '		'29958.1'	1	m) '	m	Mitochondria	0	Mitochondria	1
DMGtm'	Transport, Mitochondrial'	dmgly(c) <=> dmgly(m) '		''	0	m) '	m	Mitochondria	1	Transporter	1
DMHPTCRNCPT1'	Carnitine shuttle'	crn(c) + dmhptcoa(c) <=> coa(c) + dmhptcrn(c) '		''	0	c) '	c	Cytosol	0	Cytosol	1
DMHPTCRNCPT2'	Carnitine shuttle'	coa(m) + dmhptcrn(m) <=> crn(m) + dmhptcoa(m) '		''	0	m) '	m	Mitochondria	0	Mitochondria	1
DMHPTCRNt'	Carnitine shuttle'	dmhptcrn(c) <=> dmhptcrn(m) '		''	0	m) '	m	Mitochondria	0	Mitochondria	1
DMHPTCRNte'	Transport, Extracellular'	dmhptcrn(c) <=> dmhptcrn(e) '		''	0	e) '	e	Extracellular	1	Transporter	1
DMNONCOACRNCPT1'	Carnitine shuttle'	crn(c) + dmnoncoa(c) <=> coa(c) + dmnoncrn(c) '		''	0	c) '	c	Cytosol	0	Cytosol	1
DMNONCRNCPT2'	Carnitine shuttle'	coa(m) + dmnoncrn(m) <=> crn(m) + dmnoncoa(m) '		''	0	m) '	m	Mitochondria	0	Mitochondria	1
DMNONCRNt'	Carnitine shuttle'	dmnoncrn(c) <=> dmnoncrn(m) '		''	0	m) '	m	Mitochondria	0	Mitochondria	1
DNADDP'	NAD Metabolism'	dnad(c) + h2o(c) -> amp(c) + 2 h(c) + nicrnt(c) '		'5167.1 or 5168.1 or 5169.1'	1	c) '	c	Cytosol	0	Cytosol	1
DNADtn'	Transport, Nuclear'	dnad(c) <=> dnad(n) '		''	0	n) '	n	Nucleus	1	Transporter	1
DNAMTSEn'	Selenoamino acid metabolism'	dna(n) + seasmet(n) -> dna5mtc(n) + h(n) + seahcys(n) '		[1x160 char]	1	n) '	n	Nucleus	0	Nucleus	1
DNAMTn'	Methionine Metabolism'	amet(n) + dna(n) -> ahcys(n) + dna5mtc(n) + h(n) '		[1x160 char]	1	n) '	n	Nucleus	0	Nucleus	1
DNDPt10m'	Transport, Mitochondrial'	dadp(c) + dcdp(m) -> dcdp(c) + dadp(m) '		'60386.1'	1	m) '	m	Mitochondria	1	Transporter	1
DNDPt11m'	Transport, Mitochondrial'	dadp(c) + dgdp(m) -> dgdp(c) + dadp(m) '		'60386.1'	1	m) '	m	Mitochondria	1	Transporter	1
DNDPt12m'	Transport, Mitochondrial'	dadp(c) + adp(m) -> adp(c) + dadp(m) '		'60386.1'	1	m) '	m	Mitochondria	1	Transporter	1
DNDPt13m'	Transport, Mitochondrial'	dadp(c) + atp(m) -> atp(c) + dadp(m) '		'60386.1'	1	m) '	m	Mitochondria	1	Transporter	1
DNDPt14m'	Transport, Mitochondrial'	dudp(c) + dtdp(m) -> dtdp(c) + dudp(m) '		'60386.1'	1	m) '	m	Mitochondria	1	Transporter	1
DNDPt15m'	Transport, Mitochondrial'	dudp(c) + dgdp(m) -> dgdp(c) + dudp(m) '		'60386.1'	1	m) '	m	Mitochondria	1	Transporter	1
DNDPt16m'	Transport, Mitochondrial'	dudp(c) + dadp(m) -> dadp(c) + dudp(m) '		'60386.1'	1	m) '	m	Mitochondria	1	Transporter	1
DNDPt17m'	Transport, Mitochondrial'	dudp(c) + dcdp(m) -> dcdp(c) + dudp(m) '		'60386.1'	1	m) '	m	Mitochondria	1	Transporter	1
DNDPt18m'	Transport, Mitochondrial'	dudp(c) + adp(m) -> adp(c) + dudp(m) '		'60386.1'	1	m) '	m	Mitochondria	1	Transporter	1
DNDPt19m'	Transport, Mitochondrial'	dudp(c) + atp(m) -> atp(c) + dudp(m) '		'60386.1'	1	m) '	m	Mitochondria	1	Transporter	1
DNDPt1m'	Transport, Mitochondrial'	datp(c) + adp(m) -> adp(c) + datp(m) '		'60386.1'	1	m) '	m	Mitochondria	1	Transporter	1
DNDPt20m'	Transport, Mitochondrial'	dtdp(c) + atp(m) -> atp(c) + dtdp(m) '		'60386.1'	1	m) '	m	Mitochondria	1	Transporter	1
DNDPt21m'	Transport, Mitochondrial'	dtdp(c) + adp(m) -> adp(c) + dtdp(m) '		'60386.1'	1	m) '	m	Mitochondria	1	Transporter	1
DNDPt22m'	Transport, Mitochondrial'	dtdp(c) + dudp(m) -> dudp(c) + dtdp(m) '		'60386.1'	1	m) '	m	Mitochondria	1	Transporter	1
DNDPt23m'	Transport, Mitochondrial'	dtdp(c) + dgdp(m) -> dgdp(c) + dtdp(m) '		'60386.1'	1	m) '	m	Mitochondria	1	Transporter	1
DNDPt24m'	Transport, Mitochondrial'	dtdp(c) + dadp(m) -> dadp(c) + dtdp(m) '		'60386.1'	1	m) '	m	Mitochondria	1	Transporter	1
DNDPt25m'	Transport, Mitochondrial'	dtdp(c) + dcdp(m) -> dcdp(c) + dtdp(m) '		'60386.1'	1	m) '	m	Mitochondria	1	Transporter	1
DNDPt26m'	Transport, Mitochondrial'	dcdp(c) + dudp(m) -> dudp(c) + dcdp(m) '		'60386.1'	1	m) '	m	Mitochondria	1	Transporter	1
DNDPt27m'	Transport, Mitochondrial'	dcdp(c) + dtdp(m) -> dtdp(c) + dcdp(m) '		'60386.1'	1	m) '	m	Mitochondria	1	Transporter	1
DNDPt28m'	Transport, Mitochondrial'	dcdp(c) + dgdp(m) -> dgdp(c) + dcdp(m) '		'60386.1'	1	m) '	m	Mitochondria	1	Transporter	1
DNDPt29m'	Transport, Mitochondrial'	dcdp(c) + dadp(m) -> dadp(c) + dcdp(m) '		'60386.1'	1	m) '	m	Mitochondria	1	Transporter	1
DNDPt2m'	Transport, Mitochondrial'	datp(c) + atp(m) -> atp(c) + datp(m) '		'60386.1'	1	m) '	m	Mitochondria	1	Transporter	1
DNDPt30m'	Transport, Mitochondrial'	dcdp(c) + adp(m) -> adp(c) + dcdp(m) '		'60386.1'	1	m) '	m	Mitochondria	1	Transporter	1
DNDPt31m'	Transport, Mitochondrial'	dcdp(c) + atp(m) -> atp(c) + dcdp(m) '		'60386.1'	1	m) '	m	Mitochondria	1	Transporter	1
DNDPt32m'	Transport, Mitochondrial'	dgdp(c) + atp(m) -> atp(c) + dgdp(m) '		'60386.1'	1	m) '	m	Mitochondria	1	Transporter	1
DNDPt33m'	Transport, Mitochondrial'	dgdp(c) + dudp(m) -> dudp(c) + dgdp(m) '		'60386.1'	1	m) '	m	Mitochondria	1	Transporter	1
DNDPt34m'	Transport, Mitochondrial'	dgdp(c) + dtdp(m) -> dtdp(c) + dgdp(m) '		'60386.1'	1	m) '	m	Mitochondria	1	Transporter	1
DNDPt35m'	Transport, Mitochondrial'	dgdp(c) + dadp(m) -> dadp(c) + dgdp(m) '		'60386.1'	1	m) '	m	Mitochondria	1	Transporter	1
DNDPt36m'	Transport, Mitochondrial'	dgdp(c) + dcdp(m) -> dcdp(c) + dgdp(m) '		'60386.1'	1	m) '	m	Mitochondria	1	Transporter	1
DNDPt37m'	Transport, Mitochondrial'	dutp(c) + dtdp(m) -> dtdp(c) + dutp(m) '		'60386.1'	1	m) '	m	Mitochondria	1	Transporter	1
DNDPt38m'	Transport, Mitochondrial'	dutp(c) + dudp(m) -> dudp(c) + dutp(m) '		'60386.1'	1	m) '	m	Mitochondria	1	Transporter	1
DNDPt39m'	Transport, Mitochondrial'	dutp(c) + dgdp(m) -> dgdp(c) + dutp(m) '		'60386.1'	1	m) '	m	Mitochondria	1	Transporter	1
DNDPt3m'	Transport, Mitochondrial'	datp(c) + dcdp(m) -> dcdp(c) + datp(m) '		'60386.1'	1	m) '	m	Mitochondria	1	Transporter	1
DNDPt40m'	Transport, Mitochondrial'	dutp(c) + dadp(m) -> dadp(c) + dutp(m) '		'60386.1'	1	m) '	m	Mitochondria	1	Transporter	1
DNDPt41m'	Transport, Mitochondrial'	dutp(c) + dcdp(m) -> dcdp(c) + dutp(m) '		'60386.1'	1	m) '	m	Mitochondria	1	Transporter	1
DNDPt42m'	Transport, Mitochondrial'	dutp(c) + adp(m) -> adp(c) + dutp(m) '		'60386.1'	1	m) '	m	Mitochondria	1	Transporter	1
DNDPt43m'	Transport, Mitochondrial'	dutp(c) + atp(m) -> atp(c) + dutp(m) '		'60386.1'	1	m) '	m	Mitochondria	1	Transporter	1
DNDPt44m'	Transport, Mitochondrial'	dttp(c) + atp(m) -> atp(c) + dttp(m) '		'60386.1'	1	m) '	m	Mitochondria	1	Transporter	1
DNDPt45m'	Transport, Mitochondrial'	dttp(c) + adp(m) -> adp(c) + dttp(m) '		'60386.1'	1	m) '	m	Mitochondria	1	Transporter	1
DNDPt46m'	Transport, Mitochondrial'	dttp(c) + dudp(m) -> dudp(c) + dttp(m) '		'60386.1'	1	m) '	m	Mitochondria	1	Transporter	1
DNDPt47m'	Transport, Mitochondrial'	dttp(c) + dtdp(m) -> dtdp(c) + dttp(m) '		'60386.1'	1	m) '	m	Mitochondria	1	Transporter	1
DNDPt48m'	Transport, Mitochondrial'	dttp(c) + dgdp(m) -> dgdp(c) + dttp(m) '		'60386.1'	1	m) '	m	Mitochondria	1	Transporter	1
DNDPt49m'	Transport, Mitochondrial'	dttp(c) + dadp(m) -> dadp(c) + dttp(m) '		'60386.1'	1	m) '	m	Mitochondria	1	Transporter	1
DNDPt4m'	Transport, Mitochondrial'	datp(c) + dudp(m) -> dudp(c) + datp(m) '		'60386.1'	1	m) '	m	Mitochondria	1	Transporter	1
DNDPt50m'	Transport, Mitochondrial'	dttp(c) + dcdp(m) -> dcdp(c) + dttp(m) '		'60386.1'	1	m) '	m	Mitochondria	1	Transporter	1
DNDPt51m'	Transport, Mitochondrial'	dctp(c) + dcdp(m) -> dcdp(c) + dctp(m) '		'60386.1'	1	m) '	m	Mitochondria	1	Transporter	1
DNDPt52m'	Transport, Mitochondrial'	dctp(c) + dudp(m) -> dudp(c) + dctp(m) '		'60386.1'	1	m) '	m	Mitochondria	1	Transporter	1
DNDPt53m'	Transport, Mitochondrial'	dctp(c) + dgdp(m) -> dgdp(c) + dctp(m) '		'60386.1'	1	m) '	m	Mitochondria	1	Transporter	1
DNDPt54m'	Transport, Mitochondrial'	dctp(c) + dadp(m) -> dadp(c) + dctp(m) '		'60386.1'	1	m) '	m	Mitochondria	1	Transporter	1
DNDPt55m'	Transport, Mitochondrial'	dctp(c) + adp(m) -> adp(c) + dctp(m) '		'60386.1'	1	m) '	m	Mitochondria	1	Transporter	1
DNDPt56m'	Transport, Mitochondrial'	dctp(c) + atp(m) -> atp(c) + dctp(m) '		'60386.1'	1	m) '	m	Mitochondria	1	Transporter	1
DNDPt57m'	Transport, Mitochondrial'	dgtp(c) + atp(m) -> atp(c) + dgtp(m) '		'60386.1'	1	m) '	m	Mitochondria	1	Transporter	1
DNDPt58m'	Transport, Mitochondrial'	dgtp(c) + adp(m) -> adp(c) + dgtp(m) '		'60386.1'	1	m) '	m	Mitochondria	1	Transporter	1
DNDPt59m'	Transport, Mitochondrial'	dgtp(c) + dadp(m) -> dadp(c) + dgtp(m) '		'60386.1'	1	m) '	m	Mitochondria	1	Transporter	1
DNDPt5m'	Transport, Mitochondrial'	datp(c) + dtdp(m) -> dtdp(c) + datp(m) '		'60386.1'	1	m) '	m	Mitochondria	1	Transporter	1
DNDPt60m'	Transport, Mitochondrial'	dgtp(c) + dudp(m) -> dudp(c) + dgtp(m) '		'60386.1'	1	m) '	m	Mitochondria	1	Transporter	1
DNDPt61m'	Transport, Mitochondrial'	dgtp(c) + dtdp(m) -> dtdp(c) + dgtp(m) '		'60386.1'	1	m) '	m	Mitochondria	1	Transporter	1
DNDPt62m'	Transport, Mitochondrial'	dgtp(c) + dgdp(m) -> dgdp(c) + dgtp(m) '		'60386.1'	1	m) '	m	Mitochondria	1	Transporter	1
DNDPt63m'	Transport, Mitochondrial'	dgtp(c) + dcdp(m) -> dcdp(c) + dgtp(m) '		'60386.1'	1	m) '	m	Mitochondria	1	Transporter	1
DNDPt6m'	Transport, Mitochondrial'	datp(c) + dgdp(m) -> dgdp(c) + datp(m) '		'60386.1'	1	m) '	m	Mitochondria	1	Transporter	1
DNDPt7m'	Transport, Mitochondrial'	datp(c) + dadp(m) -> dadp(c) + datp(m) '		'60386.1'	1	m) '	m	Mitochondria	1	Transporter	1
DNDPt8m'	Transport, Mitochondrial'	dadp(c) + dudp(m) -> dudp(c) + dadp(m) '		'60386.1'	1	m) '	m	Mitochondria	1	Transporter	1
DNDPt9m'	Transport, Mitochondrial'	dadp(c) + dtdp(m) -> dtdp(c) + dadp(m) '		'60386.1'	1	m) '	m	Mitochondria	1	Transporter	1
DOGULND1'	Ascorbate and Aldarate Metabolism'	23doguln(c) + h2o(c) -> co2(c) + lyxnt(c) '		''	0	c) '	c	Cytosol	0	Cytosol	1
DOGULND2'	Ascorbate and Aldarate Metabolism'	23doguln(c) + h2o(c) -> co2(c) + xylnt(c) '		''	0	c) '	c	Cytosol	0	Cytosol	1
DOGULNO1'	Ascorbate and Aldarate Metabolism'	23doguln(c) + h2o2(c) -> 2 h(c) + oxa(c) + thrnt(c) '		''	0	c) '	c	Cytosol	0	Cytosol	1
DOGULNO2'	Ascorbate and Aldarate Metabolism'	23doguln(c) + h2o(c) -> eryth(c) + h(c) + oxa(c) '		''	0	c) '	c	Cytosol	0	Cytosol	1
DOLASNT_Ler'	N-Glycan Biosynthesis'	Asn-X-Ser/Thr(r) + 0.1 g3m8mpdol_L(r) -> 0.1 doldp_L(r) + g3m8masn(r) + h(r) '		'6185.1 and 1650.1 and 6184.1 and 1603.1'	1	r) '	r	Ribosome	0	Ribosome	1
DOLASNT_Uer'	N-Glycan Biosynthesis'	Asn-X-Ser/Thr(r) + 0.1 g3m8mpdol_U(r) -> 0.1 doldp_U(r) + g3m8masn(r) + h(r) '		'6185.1 and 1650.1 and 6184.1 and 1603.1'	1	r) '	r	Ribosome	0	Ribosome	1
DOLDPP_Ler'	N-Glycan Biosynthesis'	0.1 doldp_L(r) + h2o(r) -> 0.1 dolp_L(r) + h(r) + pi(r) '		'57171.1'	1	r) '	r	Ribosome	0	Ribosome	1
DOLDPP_Uer'	N-Glycan Biosynthesis'	0.1 doldp_U(r) + h2o(r) -> 0.1 dolp_U(r) + h(r) + pi(r) '		'57171.1'	1	r) '	r	Ribosome	0	Ribosome	1
DOLGLCP_Lter'	N-Glycan Biosynthesis'	0.1 dolglcp_L(c) -> 0.1 dolglcp_L(r) '		''	0	r) '	r	Ribosome	0	Ribosome	1
DOLGLCP_Uter'	N-Glycan Biosynthesis'	0.1 dolglcp_U(c) -> 0.1 dolglcp_U(r) '		''	0	r) '	r	Ribosome	0	Ribosome	1
DOLGPP_Ler'	N-Glycan Biosynthesis'	0.1 dolglcp_L(r) + h2o(r) -> 0.1 dolp_L(r) + glc-D(r) + h(r) '		''	0	r) '	r	Ribosome	0	Ribosome	1
DOLGPP_Uer'	N-Glycan Biosynthesis'	0.1 dolglcp_U(r) + h2o(r) -> 0.1 dolp_U(r) + glc-D(r) + h(r) '		''	0	r) '	r	Ribosome	0	Ribosome	1
DOLICHOL_Lter'	N-Glycan Biosynthesis'	0.1 dolichol_L(r) <=> 0.1 dolichol_L(c) '		''	0	c) '	c	Cytosol	0	Cytosol	1
DOLICHOL_Uter'	N-Glycan Biosynthesis'	0.1 dolichol_U(r) <=> 0.1 dolichol_U(c) '		''	0	c) '	c	Cytosol	0	Cytosol	1
DOLK_L'	N-Glycan Biosynthesis'	ctp(c) + 0.1 dolichol_L(c) -> cdp(c) + 0.1 dolp_L(c) + h(c) '		''	0	c) '	c	Cytosol	0	Cytosol	1
DOLK_U'	N-Glycan Biosynthesis'	ctp(c) + 0.1 dolichol_U(c) -> cdp(c) + 0.1 dolp_U(c) + h(c) '		''	0	c) '	c	Cytosol	0	Cytosol	1
DOLMANP_Lter'	N-Glycan Biosynthesis'	0.1 dolmanp_L(c) -> 0.1 dolmanp_L(r) '		''	0	r) '	r	Ribosome	0	Ribosome	1
DOLMANP_Uter'	N-Glycan Biosynthesis'	0.1 dolmanp_U(c) -> 0.1 dolmanp_U(r) '		''	0	r) '	r	Ribosome	0	Ribosome	1
DOLPGT1_Ler'	N-Glycan Biosynthesis'	0.1 dolglcp_L(r) + 0.1 m8mpdol_L(r) -> 0.1 dolp_L(r) + 0.1 g1m8mpdol_L(r) + h(r) '		'29929.1'	1	r) '	r	Ribosome	0	Ribosome	1
DOLPGT1_Uer'	N-Glycan Biosynthesis'	0.1 dolglcp_U(r) + 0.1 m8mpdol_U(r) -> 0.1 dolp_U(r) + 0.1 g1m8mpdol_U(r) + h(r) '		'29929.1'	1	r) '	r	Ribosome	0	Ribosome	1
DOLPGT2_Ler'	N-Glycan Biosynthesis'	0.1 dolglcp_L(r) + 0.1 g1m8mpdol_L(r) -> 0.1 dolp_L(r) + 0.1 g2m8mpdol_L(r) + h(r) '		'79053.1 or 79053.3 or 79053.2'	1	r) '	r	Ribosome	0	Ribosome	1
DOLPGT2_Uer'	N-Glycan Biosynthesis'	0.1 dolglcp_U(r) + 0.1 g1m8mpdol_U(r) -> 0.1 dolp_U(r) + 0.1 g2m8mpdol_U(r) + h(r) '		'79053.1 or 79053.3 or 79053.2'	1	r) '	r	Ribosome	0	Ribosome	1
DOLPGT3_Ler'	N-Glycan Biosynthesis'	0.1 dolglcp_L(r) + 0.1 g2m8mpdol_L(r) -> 0.1 dolp_L(r) + 0.1 g3m8mpdol_L(r) + h(r) '		'84920.1'	1	r) '	r	Ribosome	0	Ribosome	1
DOLPGT3_Uer'	N-Glycan Biosynthesis'	0.1 dolglcp_U(r) + 0.1 g2m8mpdol_U(r) -> 0.1 dolp_U(r) + 0.1 g3m8mpdol_U(r) + h(r) '		'84920.1'	1	r) '	r	Ribosome	0	Ribosome	1
DOLPH_Ler'	N-Glycan Biosynthesis'	0.1 dolp_L(r) + h2o(r) -> 0.1 dolichol_L(r) + pi(r) '		''	0	r) '	r	Ribosome	0	Ribosome	1
DOLPH_Uer'	N-Glycan Biosynthesis'	0.1 dolp_U(r) + h2o(r) -> 0.1 dolichol_U(r) + pi(r) '		''	0	r) '	r	Ribosome	0	Ribosome	1
DOLPMT1_Ler'	N-Glycan Biosynthesis'	0.1 dolmanp_L(r) + 0.1 m4mpdol_L(r) -> 0.1 dolp_L(r) + h(r) + 0.1 m5mpdol_L(r) '		'10195.1 or 10195.4 or 10195.2 or 10195.3'	1	r) '	r	Ribosome	0	Ribosome	1
DOLPMT1_Uer'	N-Glycan Biosynthesis'	0.1 dolmanp_U(r) + 0.1 m4mpdol_U(r) -> 0.1 dolp_U(r) + h(r) + 0.1 m5mpdol_U(r) '		'10195.1 or 10195.4 or 10195.2 or 10195.3'	1	r) '	r	Ribosome	0	Ribosome	1
DOLPMT2_Ler'	N-Glycan Biosynthesis'	0.1 dolmanp_L(r) + 0.1 m5mpdol_L(r) -> 0.1 dolp_L(r) + h(r) + 0.1 m6mpdol_L(r) '		''	0	r) '	r	Ribosome	0	Ribosome	1
DOLPMT2_Uer'	N-Glycan Biosynthesis'	0.1 dolmanp_U(r) + 0.1 m5mpdol_U(r) -> 0.1 dolp_U(r) + h(r) + 0.1 m6mpdol_U(r) '		''	0	r) '	r	Ribosome	0	Ribosome	1
DOLPMT3_Ler'	N-Glycan Biosynthesis'	0.1 dolmanp_L(r) + 0.1 m6mpdol_L(r) -> 0.1 dolp_L(r) + h(r) + 0.1 m7mpdol_L(r) '		'79087.1'	1	r) '	r	Ribosome	0	Ribosome	1
DOLPMT3_Uer'	N-Glycan Biosynthesis'	0.1 dolmanp_U(r) + 0.1 m6mpdol_U(r) -> 0.1 dolp_U(r) + h(r) + 0.1 m7mpdol_U(r) '		'79087.1'	1	r) '	r	Ribosome	0	Ribosome	1
DOLPMT4_Ler'	N-Glycan Biosynthesis'	0.1 dolmanp_L(r) + 0.1 m7mpdol_L(r) -> 0.1 dolp_L(r) + h(r) + 0.1 m8mpdol_L(r) '		''	0	r) '	r	Ribosome	0	Ribosome	1
DOLPMT4_Uer'	N-Glycan Biosynthesis'	0.1 dolmanp_U(r) + 0.1 m7mpdol_U(r) -> 0.1 dolp_U(r) + h(r) + 0.1 m8mpdol_U(r) '		''	0	r) '	r	Ribosome	0	Ribosome	1
DOLPMT_L'	N-Glycan Biosynthesis'	0.1 dolp_L(c) + gdpmann(c) -> 0.1 dolmanp_L(c) + gdp(c) '		[1x131 char]	1	c) '	c	Cytosol	0	Cytosol	1
DOLPMT_U'	N-Glycan Biosynthesis'	0.1 dolp_U(c) + gdpmann(c) -> 0.1 dolmanp_U(c) + gdp(c) '		[1x131 char]	1	c) '	c	Cytosol	0	Cytosol	1
DOLP_Lter'	N-Glycan Biosynthesis'	0.1 dolp_L(r) -> 0.1 dolp_L(c) '		''	0	c) '	c	Cytosol	0	Cytosol	1
DOLP_Uter'	N-Glycan Biosynthesis'	0.1 dolp_U(r) -> 0.1 dolp_U(c) '		''	0	c) '	c	Cytosol	0	Cytosol	1
DOPABMO'	Tyrosine metabolism'	ascb-L(c) + dopa(c) + o2(c) -> dhdascb(c) + h2o(c) + nrpphr(c) '		'26002.1 or 1621.1'	1	c) '	c	Cytosol	0	Cytosol	1
DOPACHRMISO'	Tyrosine metabolism'	2 2c23dh56dhoxin(c) + o2(c) -> 2 L-dpchrm(c) + 2 h2o(c) '		'7299.1'	1	c) '	c	Cytosol	0	Cytosol	1
DOPAMT'	Tyrosine metabolism'	amet(c) + dopa(c) -> 3moxtyr(c) + ahcys(c) + h(c) '		'1312.1 or 1312.2'	1	c) '	c	Cytosol	0	Cytosol	1
DOPAQNISO1'	Tyrosine metabolism'	dopaqn(c) <=> 2c23dh56dhoxin(c) + h(c) '		''	0	c) '	c	Cytosol	0	Cytosol	1
DOPASFt'	Transport, Extracellular'	dopasf(c) -> dopasf(e) '		''	0	e) '	e	Extracellular	1	Transporter	1
DOPAVESSEC'	Transport, Extracellular'	2 atp(c) + 3 dopa(c) + 2 h2o(c) -> 2 adp(c) + 2 h(c) + 2 pi(c) + 3 dopa(e) '		'6571.1 or 6570.1'	1	e) '	e	Extracellular	1	Transporter	1
DOPAt4(2)r'	Transport, Extracellular'	dopa(e) + 2 na1(e) <=> dopa(c) + 2 na1(c) '		'6530.1 or 6531.1'	1	c) '	c	Cytosol	1	Transporter	1
DOPAtu'	Transport, Extracellular'	dopa(e) <=> dopa(c) '		'6582.2 or 6581.1 or 6582.1'	1	c) '	c	Cytosol	1	Transporter	1
DORNOp'	D-arg and D-orn metabolism'	h2o(x) + o2(x) + orn-D(x) -> 5a2opntn(x) + h2o2(x) + nh4(x) '		'1610.1'	1	x) '	x	Peroxisome	0	Peroxisome	1
DPCOAK'	CoA Biosynthesis'	atp(c) + dpcoa(c) -> adp(c) + coa(c) + h(c) '		'80347.1'	1	c) '	c	Cytosol	0	Cytosol	1
DPCOAPP'	CoA Catabolism'	dpcoa(c) + h2o(c) -> amp(c) + 2 h(c) + pan4p(c) '		''	0	c) '	c	Cytosol	0	Cytosol	1
DPCOAtl'	Transport, Lysosomal'	dpcoa(l) <=> dpcoa(c) '		''	0	c) '	c	Cytosol	1	Transporter	1
DPGM'	Glycolysis/Gluconeogenesis'	13dpg(c) <=> 23dpg(c) + h(c) '		'669.1 or 5224.1 or 5223.1 or 669.2 or 5224.2'	1	c) '	c	Cytosol	0	Cytosol	1
DPGase'	Glycolysis/Gluconeogenesis'	23dpg(c) + h2o(c) -> 3pg(c) + pi(c) '		'669.1 or 5224.1 or 5223.1 or 669.2 or 5224.2'	1	c) '	c	Cytosol	0	Cytosol	1
DPHMBDCm'	Ubiquinone Biosynthesis'	3dpdhb_me(m) + h(m) -> 2dp6mep(m) + co2(m) '		''	0	m) '	m	Mitochondria	0	Mitochondria	1
DPMVDx'	Cholesterol Metabolism'	5dpmev(x) + atp(x) -> adp(x) + co2(x) + ipdp(x) + pi(x) '		'4597.1'	1	x) '	x	Peroxisome	0	Peroxisome	1
DPPS'	Miscellaneous'	frdp(c) + 7 ipdp(c) -> decdp(c) + 7 ppi(c) '		''	0	c) '	c	Cytosol	0	Cytosol	1
DPROOp'	Arginine and Proline Metabolism'	o2(x) + pro-D(x) -> 1p2cbxl(x) + h(x) + h2o2(x) '		'1610.1'	1	x) '	x	Peroxisome	0	Peroxisome	1
DRBK'	Pentose Phosphate Pathway'	atp(c) + drib(c) -> 2dr5p(c) + adp(c) + h(c) '		'64080.1'	1	c) '	c	Cytosol	0	Cytosol	1
DRIBt'	Transport, Extracellular'	drib(e) <=> drib(c) '		''	0	c) '	c	Cytosol	1	Transporter	1
DRPA'	Pentose Phosphate Pathway'	2dr5p(c) -> acald(c) + g3p(c) '		''	0	c) '	c	Cytosol	0	Cytosol	1
DSAT'	Sphingolipid Metabolism'	Rtotalcoa(c) + sphgn(c) -> coa(c) + dhcrm_hs(c) + h(c) '		''	0	c) '	c	Cytosol	0	Cytosol	1
DTDPtn'	Transport, Nuclear'	dtdp(c) <=> dtdp(n) '		''	0	n) '	n	Nucleus	1	Transporter	1
DTMPK'	Nucleotides'	atp(c) + dtmp(c) <=> adp(c) + dtdp(c) '		'1841.1'	1	c) '	c	Cytosol	0	Cytosol	1
DTTPtn'	Transport, Nuclear'	dttp(c) <=> dttp(n) '		''	0	n) '	n	Nucleus	1	Transporter	1
DUDPtn'	Transport, Nuclear'	dudp(c) <=> dudp(n) '		''	0	n) '	n	Nucleus	1	Transporter	1
DUMPtn'	Transport, Nuclear'	dump(c) <=> dump(n) '		''	0	n) '	n	Nucleus	1	Transporter	1
DURAD'	Pyrimidine Catabolism'	56dura(c) + nadp(c) <=> h(c) + nadph(c) + ura(c) '		'1806.1'	1	c) '	c	Cytosol	0	Cytosol	1
DURAD2'	Pyrimidine Catabolism'	56dthm(c) + nadp(c) <=> h(c) + nadph(c) + thym(c) '		'1806.1'	1	c) '	c	Cytosol	0	Cytosol	1
DURIK1'	Nucleotides'	atp(c) + duri(c) -> adp(c) + dump(c) + h(c) '		'7084.1 or 7083.1'	1	c) '	c	Cytosol	0	Cytosol	1
DURIK1m'	Nucleotides'	atp(m) + duri(m) -> adp(m) + dump(m) + h(m) '		'7084.1'	1	m) '	m	Mitochondria	0	Mitochondria	1
DURIPP'	Nucleotides'	duri(c) + pi(c) <=> 2dr1p(c) + ura(c) '		'4860.1 or 151531.1'	1	c) '	c	Cytosol	0	Cytosol	1
DURIt'	Transport, Extracellular'	duri(e) <=> duri(c) '		''	0	c) '	c	Cytosol	1	Transporter	1
DURItn'	Transport, Nuclear'	duri(c) <=> duri(n) '		''	0	n) '	n	Nucleus	1	Transporter	1
DUTPDPm'	Nucleotides'	dutp(m) + h2o(m) -> dump(m) + h(m) + ppi(m) '		'1854.1'	1	m) '	m	Mitochondria	0	Mitochondria	1
DUTPDPn'	Nucleotides'	dutp(n) + h2o(n) -> dump(n) + h(n) + ppi(n) '		'1854.1'	1	n) '	n	Nucleus	0	Nucleus	1
EAFLATOXINte'	Transport, Extracellular'	eaflatoxin(e) <=> eaflatoxin(c) '		''	0	c) '	c	Cytosol	1	Transporter	1
EBASTINEOHte'	Transport, Extracellular'	ebastineoh(e) <=> ebastineoh(c) '		''	0	c) '	c	Cytosol	1	Transporter	1
EBASTINEOHtr'	Transport, Endoplasmic Reticular'	ebastineoh(r) <=> ebastineoh(c) '		''	0	c) '	c	Cytosol	1	Transporter	1
EBASTINEte'	Transport, Extracellular'	ebastine(e) <=> ebastine(c) '		''	0	c) '	c	Cytosol	1	Transporter	1
EBASTINEtr'	Transport, Endoplasmic Reticular'	ebastine(r) <=> ebastine(c) '		''	0	c) '	c	Cytosol	1	Transporter	1
EBP1r'	Cholesterol Metabolism'	zymst(r) -> chlstol(r) '		'10682.1'	1	r) '	r	Ribosome	0	Ribosome	1
EBP2r'	Cholesterol Metabolism'	zymstnl(r) -> lthstrl(r) '		'10682.1'	1	r) '	r	Ribosome	0	Ribosome	1
ECGISOr'	Alkaloid biosynthesis II'	ecgon(r) <=> pecgon(r) '		''	0	r) '	r	Ribosome	0	Ribosome	1
ECOAH12m'	Valine, Leucine, and Isoleucine Metabolism'	2mp2coa(m) + h2o(m) <=> 3hibutcoa(m) '		'3032.1 or 3030.1 or 1892.1'	1	m) '	m	Mitochondria	0	Mitochondria	1
ECOAH1m'	Tryptophan metabolism'	3hbcoa(m) <=> b2coa(m) + h2o(m) '		'549.1 or 3032.1 or 3030.1 or 1892.1'	1	m) '	m	Mitochondria	0	Mitochondria	1
ECOAH1x'	Tryptophan metabolism'	3hbcoa(x) <=> b2coa(x) + h2o(x) '		'1962.1 or 1891.1'	1	x) '	x	Peroxisome	0	Peroxisome	1
ECOAH9m'	Valine, Leucine, and Isoleucine Metabolism'	2mb2coa(m) + h2o(m) <=> 3hmbcoa(m) '		'3032.1 or 3030.1 or 1892.1'	1	m) '	m	Mitochondria	0	Mitochondria	1
EGMESTr'	Alkaloid biosynthesis II'	egme(r) + h2o(r) -> ecgon(r) + h(r) + meoh(r) '		'13.1'	1	r) '	r	Ribosome	0	Ribosome	1
EHGLAT'	Arginine and Proline Metabolism'	akg(c) + e4hglu(c) -> 4h2oglt(c) + glu-L(c) '		'2805.1'	1	c) '	c	Cytosol	0	Cytosol	1
EHGLAT2m'	Arginine and Proline Metabolism'	e4hglu(m) + oaa(m) -> 4h2oglt(m) + asp-L(m) '		'2806.1'	1	m) '	m	Mitochondria	0	Mitochondria	1
EHGLATm'	Arginine and Proline Metabolism'	akg(m) + e4hglu(m) -> 4h2oglt(m) + glu-L(m) '		'2806.1'	1	m) '	m	Mitochondria	0	Mitochondria	1
EICOSTETCPT1'	Carnitine shuttle'	crn(c) + eicostetcoa(c) -> coa(c) + eicostetcrn(c) '		'1375.4 or 1374.1 or 126129.1 or 1375.3 or 1375.1 or 1375.2'	1	c) '	c	Cytosol	0	Cytosol	1
EICOSTETCPT2'	Carnitine shuttle'	coa(m) + eicostetcrn(m) -> crn(m) + eicostetcoa(m) '		'1376.1'	1	m) '	m	Mitochondria	0	Mitochondria	1
EICOSTETCRNt'	Carnitine shuttle'	eicostetcrn(c) -> eicostetcrn(m) '		'788.1'	1	m) '	m	Mitochondria	0	Mitochondria	1
EICOSTETt'	Transport, Extracellular'	eicostet(e) <=> eicostet(c) '		''	0	c) '	c	Cytosol	1	Transporter	1
ELAIDCPT1'	Carnitine shuttle'	crn(c) + od2coa(c) -> coa(c) + elaidcrn(c) '		'1375.4 or 1374.1 or 126129.1 or 1375.3 or 1375.1 or 1375.2'	1	c) '	c	Cytosol	0	Cytosol	1
ELAIDCPT2'	Carnitine shuttle'	coa(m) + elaidcrn(m) -> crn(m) + od2coa(m) '		'1376.1'	1	m) '	m	Mitochondria	0	Mitochondria	1
ELAIDCRNt'	Carnitine shuttle'	elaidcrn(c) -> elaidcrn(m) '		'788.1'	1	m) '	m	Mitochondria	0	Mitochondria	1
ELAIDt'	Transport, Extracellular'	elaid(e) <=> elaid(c) '		''	0	c) '	c	Cytosol	1	Transporter	1
ENGASE'	N-Glycan Degradation'	h2o(c) + s2l2n2m2m(c) -> acgam(c) + s2l2n2m2mn(c) '		'64772.1'	1	c) '	c	Cytosol	0	Cytosol	1
ENGASE2'	N-Glycan Degradation'	h2o(c) + n2m2nm(c) -> acgam(c) + n2m2nmn(c) '		'64772.1'	1	c) '	c	Cytosol	0	Cytosol	1
ENGASE2ly'	N-Glycan Degradation'	h2o(l) + n2m2nm(l) -> acgam(l) + n2m2nmn(l) '		''	0	l) '	l	Lysosome	0	Lysosome	1
ENGASE3ly'	Keratan sulfate degradation'	h2o(l) + ksi_deg2(l) -> acgam(l) + ksi_deg3(l) '		''	0	l) '	l	Lysosome	0	Lysosome	1
ENGASEly'	N-Glycan Degradation'	h2o(l) + s2l2n2m2m(l) -> acgam(l) + s2l2n2m2mn(l) '		''	0	l) '	l	Lysosome	0	Lysosome	1
ENMAN1g'	N-Glycan Biosynthesis'	g1m8masn(g) + h2o(g) -> glc1man(g) + m7masnA(g) '		''	0	g) '	g	Golgi	0	Golgi	1
ENMAN2g'	N-Glycan Biosynthesis'	g2m8masn(g) + h2o(g) -> glc2man(g) + m7masnA(g) '		''	0	g) '	g	Golgi	0	Golgi	1
ENMAN3g'	N-Glycan Biosynthesis'	g3m8masn(g) + h2o(g) -> glc3man(g) + m7masnA(g) '		''	0	g) '	g	Golgi	0	Golgi	1
ENMAN4g'	N-Glycan Biosynthesis'	g1m7masnC(g) + h2o(g) -> glc1man(g) + m6masnC(g) '		''	0	g) '	g	Golgi	0	Golgi	1
ENMAN5g'	N-Glycan Biosynthesis'	g1m7masnB(g) + h2o(g) -> glc1man(g) + m6masnB2(g) '		''	0	g) '	g	Golgi	0	Golgi	1
ENMAN6g'	N-Glycan Biosynthesis'	g1m6masnB1(g) + h2o(g) -> glc1man(g) + m5masnB1(g) '		''	0	g) '	g	Golgi	0	Golgi	1
ENO'	Glycolysis/Gluconeogenesis'	2pg(c) <=> h2o(c) + pep(c) '		'2026.1 or 2027.1 or 26237.1 or 2027.2 or 2023.1'	1	c) '	c	Cytosol	0	Cytosol	1
EPCTX'	Glycerophospholipid Metabolism'	2ameph(c) + ctp(c) + h(c) -> cmp2amep(c) + ppi(c) '		'5833.1'	1	c) '	c	Cytosol	0	Cytosol	1
ESTRADIOLGLCt2'	Transport, Extracellular'	atp(c) + estradiolglc(c) + h2o(c) -> adp(c) + h(c) + pi(c) + estradiolglc(e) '		'10257.1'	1	e) '	e	Extracellular	1	Transporter	1
ESTRADIOLGLCtr'	Transport, Endoplasmic Reticular'	estradiolglc(c) <=> estradiolglc(r) '		''	0	r) '	r	Ribosome	1	Transporter	1
ESTRADIOLt'	Transport, Extracellular'	estradiol(e) <=> estradiol(c) '		''	0	c) '	c	Cytosol	1	Transporter	1
ESTRADIOLtr'	Transport, Endoplasmic Reticular'	estradiol(r) <=> estradiol(c) '		''	0	c) '	c	Cytosol	1	Transporter	1
ESTRIOLGLCte'	Transport, Extracellular'	atp(c) + estriolglc(c) + h2o(c) -> adp(c) + h(c) + pi(c) + estriolglc(e) '		'4363.1'	1	e) '	e	Extracellular	1	Transporter	1
ESTRIOLGLCtr'	Transport, Endoplasmic Reticular'	estriolglc(c) <=> estriolglc(r) '		''	0	r) '	r	Ribosome	1	Transporter	1
ESTRIOLtr'	Transport, Endoplasmic Reticular'	estriol(r) <=> estriol(c) '		''	0	c) '	c	Cytosol	1	Transporter	1
ESTRONEGLCt'	Transport, Extracellular'	atp(c) + estroneglc(c) + h2o(c) -> adp(c) + h(c) + pi(c) + estroneglc(e) '		'8714.2 or 8714.3 or 8714.1'	1	e) '	e	Extracellular	1	Transporter	1
ESTRONEGLCtr'	Transport, Endoplasmic Reticular'	estroneglc(c) <=> estroneglc(r) '		''	0	r) '	r	Ribosome	1	Transporter	1
ESTRONESt2'	Transport, Extracellular'	estrones(e) + 2 na1(e) -> estrones(c) + 2 na1(c) '		'6554.1'	1	c) '	c	Cytosol	1	Transporter	1
ESTRONEtr'	Transport, Endoplasmic Reticular'	estrone(r) <=> estrone(c) '		''	0	c) '	c	Cytosol	1	Transporter	1
ESTSULT'	Steroid Metabolism'	estrone(c) + paps(c) -> estrones(c) + h(c) + pap(c) '		'6817.1 or 6817.5 or 6817.4 or 6817.3 or 6783.1 or 6817.2'	1	c) '	c	Cytosol	0	Cytosol	1
ETF'	Fatty acid oxidation'	etfox(m) + fadh2(m) -> etfrd(m) + fad(m) '		'2109.1 or 2109.2 or 2108.1'	1	m) '	m	Mitochondria	0	Mitochondria	1
ETFQO'	Fatty acid oxidation'	etfrd(m) + q10(m) -> etfox(m) + q10h2(m) '		'2110.1'	1	m) '	m	Mitochondria	0	Mitochondria	1
ETHAK'	Glycerophospholipid Metabolism'	atp(c) + etha(c) -> adp(c) + ethamp(c) + h(c) '		'55224.1 or 1119.1 or 55500.1 or 1119.2'	1	c) '	c	Cytosol	0	Cytosol	1
ETHP'	Glycerophospholipid Metabolism'	ethamp(c) + h2o(c) -> etha(c) + pi(c) '		'162466.1'	1	c) '	c	Cytosol	0	Cytosol	1
ETOHMO'	Glycolysis/Gluconeogenesis'	etoh(c) + h(c) + nadph(c) + o2(c) -> acald(c) + 2 h2o(c) + nadp(c) '		'1571.1'	1	c) '	c	Cytosol	0	Cytosol	1
ETOHt'	Transport, Extracellular'	etoh(e) <=> etoh(c) '		''	0	c) '	c	Cytosol	1	Transporter	1
ETOHtx'	Transport, Peroxisomal'	etoh(c) <=> etoh(x) '		''	0	x) '	x	Peroxisome	1	Transporter	1
F1Atg'	Transport, Golgi Apparatus'	f1a(g) <=> f1a(l) '		''	0	l) '	l	Lysosome	1	Transporter	1
F1PGT'	Fructose and Mannose Metabolism'	fuc1p-L(c) + gtp(c) + h(c) <=> gdpfuc(c) + ppi(c) '		'8790.1'	1	c) '	c	Cytosol	0	Cytosol	1
F6Tg'	N-Glycan Biosynthesis'	gdpfuc(g) + n2m2masn(g) -> fn2m2masn(g) + gdp(g) + h(g) '		'2530.3 or 2530.1 or 2530.5 or 2530.2 or 2530.4'	1	g) '	g	Golgi	0	Golgi	1
FA120ACPH'	Fatty Acid Metabolism'	ddcaACP(c) + h2o(c) <=> ACP(c) + ddca(c) + h(c) '		'55301.1'	1	c) '	c	Cytosol	0	Cytosol	1
FA140ACPH'	Fatty Acid Metabolism'	h2o(c) + myrsACP(c) <=> ACP(c) + h(c) + ttdca(c) '		'55301.1'	1	c) '	c	Cytosol	0	Cytosol	1
FA141ACPH'	Fatty Acid Metabolism'	h2o(c) + tdeACP(c) <=> ACP(c) + h(c) + ttdcea(c) '		'55301.1'	1	c) '	c	Cytosol	0	Cytosol	1
FA160ACPH'	Fatty Acid Metabolism'	h2o(c) + palmACP(c) <=> ACP(c) + h(c) + hdca(c) '		'55301.1'	1	c) '	c	Cytosol	0	Cytosol	1
FA161ACPH'	Fatty Acid Metabolism'	h2o(c) + hdeACP(c) <=> ACP(c) + h(c) + hdcea(c) '		'55301.1'	1	c) '	c	Cytosol	0	Cytosol	1
FA180ACPH'	Fatty Acid Metabolism'	h2o(c) + ocdcaACP(c) <=> ACP(c) + h(c) + ocdca(c) '		'55301.1'	1	c) '	c	Cytosol	0	Cytosol	1
FA181ACPH'	Fatty Acid Metabolism'	h2o(c) + octeACP(c) <=> ACP(c) + h(c) + ocdcea(c) '		'55301.1'	1	c) '	c	Cytosol	0	Cytosol	1
FA1821ACPH'	Fatty Acid Metabolism'	h2o(c) + lnlcACP(c) <=> ACP(c) + h(c) + lnlc(c) '		''	0	c) '	c	Cytosol	0	Cytosol	1
FA1822ACPH'	Fatty Acid Metabolism'	h2o(c) + lneldcACP(c) <=> ACP(c) + h(c) + lneldc(c) '		''	0	c) '	c	Cytosol	0	Cytosol	1
FA182ACPH'	Fatty Acid Metabolism'	h2o(c) + ocdcyaACP(c) <=> ACP(c) + h(c) + ocdcya(c) '		'55301.1'	1	c) '	c	Cytosol	0	Cytosol	1
FACOAL140i'	Fatty acid activation'	atp(c) + coa(c) + ttdca(c) -> amp(c) + ppi(c) + tdcoa(c) '		'2181.1'	1	c) '	c	Cytosol	0	Cytosol	1
FACOAL150'	Fatty acid activation'	atp(c) + coa(c) + ptdca(c) <=> amp(c) + ppi(c) + ptdcacoa(c) '		'2181.2 or 2182.1 or 2180.1 or 22305.2 or 22305.1 or 2181.1'	1	c) '	c	Cytosol	0	Cytosol	1
FACOAL160i'	Fatty acid activation'	atp(c) + coa(c) + hdca(c) -> amp(c) + pmtcoa(c) + ppi(c) '		'51703.1 or 2181.2 or 2180.1 or 22305.2 or 22305.1 or 2181.1'	1	c) '	c	Cytosol	0	Cytosol	1
FACOAL161'	Fatty acid activation'	atp(c) + coa(c) + hdcea(c) <=> amp(c) + hdcoa(c) + ppi(c) '		'2180.1'	1	c) '	c	Cytosol	0	Cytosol	1
FACOAL170'	Fatty acid activation'	atp(c) + coa(c) + hpdca(c) <=> amp(c) + hpdcacoa(c) + ppi(c) '		'2181.2 or 2182.1 or 2180.1 or 22305.2 or 22305.1 or 2181.1'	1	c) '	c	Cytosol	0	Cytosol	1
FACOAL180i'	Fatty acid activation'	atp(c) + coa(c) + ocdca(c) -> amp(c) + ppi(c) + stcoa(c) '		'51703.1 or 2181.2 or 2180.1 or 22305.2 or 22305.1 or 2181.1'	1	c) '	c	Cytosol	0	Cytosol	1
FACOAL1812'	Fatty acid activation'	atp(c) + coa(c) + vacc(c) <=> amp(c) + ppi(c) + vacccoa(c) '		'2180.1'	1	c) '	c	Cytosol	0	Cytosol	1
FACOAL1813'	Fatty acid activation'	atp(c) + coa(c) + elaid(c) <=> amp(c) + od2coa(c) + ppi(c) '		'2180.1'	1	c) '	c	Cytosol	0	Cytosol	1
FACOAL181i'	Fatty acid activation'	atp(c) + coa(c) + ocdcea(c) -> amp(c) + odecoa(c) + ppi(c) '		'2181.2 or 2180.1 or 2181.1'	1	c) '	c	Cytosol	0	Cytosol	1
FACOAL1821'	Fatty acid activation'	atp(c) + coa(c) + lnlc(c) <=> amp(c) + lnlccoa(c) + ppi(c) '		'2180.1'	1	c) '	c	Cytosol	0	Cytosol	1
FACOAL1822'	Fatty acid activation'	atp(c) + coa(c) + lneldc(c) <=> amp(c) + lneldccoa(c) + ppi(c) '		'2180.1'	1	c) '	c	Cytosol	0	Cytosol	1
FACOAL1831'	Fatty acid activation'	atp(c) + coa(c) + lnlncg(c) <=> amp(c) + lnlncgcoa(c) + ppi(c) '		'2180.1'	1	c) '	c	Cytosol	0	Cytosol	1
FACOAL1832'	Fatty acid activation'	atp(c) + coa(c) + lnlnca(c) <=> amp(c) + lnlncacoa(c) + ppi(c) '		'2180.1'	1	c) '	c	Cytosol	0	Cytosol	1
FACOAL184'	Fatty acid activation'	atp(c) + coa(c) + strdnc(c) <=> amp(c) + ppi(c) + strdnccoa(c) '		'2180.1'	1	c) '	c	Cytosol	0	Cytosol	1
FACOAL191'	Fatty acid activation'	atp(c) + coa(c) + prist(c) -> amp(c) + ppi(c) + pristcoa(c) '		'11001.1'	1	c) '	c	Cytosol	0	Cytosol	1
FACOAL200'	Fatty acid activation'	arach(c) + atp(c) + coa(c) <=> amp(c) + arachcoa(c) + ppi(c) '		'2180.1'	1	c) '	c	Cytosol	0	Cytosol	1
FACOAL203'	Fatty acid activation'	atp(c) + coa(c) + dlnlcg(c) <=> amp(c) + dlnlcgcoa(c) + ppi(c) '		'2180.1'	1	c) '	c	Cytosol	0	Cytosol	1
FACOAL204'	Fatty acid activation'	arachd(c) + atp(c) + coa(c) <=> amp(c) + arachdcoa(c) + ppi(c) '		'2180.1'	1	c) '	c	Cytosol	0	Cytosol	1
FACOAL2042'	Fatty acid activation'	atp(c) + coa(c) + eicostet(c) <=> amp(c) + eicostetcoa(c) + ppi(c) '		'2180.1'	1	c) '	c	Cytosol	0	Cytosol	1
FACOAL204i'	Fatty acid activation'	arachd(c) + atp(c) + coa(c) -> amp(c) + arachdcoa(c) + ppi(c) '		[1x74 char]	1	c) '	c	Cytosol	0	Cytosol	1
FACOAL205'	Fatty acid activation'	atp(c) + coa(c) + tmndnc(c) <=> amp(c) + ppi(c) + tmndnccoa(c) '		'2180.1'	1	c) '	c	Cytosol	0	Cytosol	1
FACOAL206'	Fatty acid activation'	atp(c) + coa(c) + phyt(c) <=> amp(c) + phytcoa(c) + ppi(c) '		'11001.1'	1	c) '	c	Cytosol	0	Cytosol	1
FACOAL224'	Fatty acid activation'	adrn(c) + atp(c) + coa(c) <=> adrncoa(c) + amp(c) + ppi(c) '		'2180.1'	1	c) '	c	Cytosol	0	Cytosol	1
FACOAL2251'	Fatty acid activation'	atp(c) + coa(c) + dcsptn1(c) <=> amp(c) + dcsptn1coa(c) + ppi(c) '		'2180.1'	1	c) '	c	Cytosol	0	Cytosol	1
FACOAL2252'	Fatty acid activation'	atp(c) + clpnd(c) + coa(c) <=> amp(c) + clpndcoa(c) + ppi(c) '		'2180.1'	1	c) '	c	Cytosol	0	Cytosol	1
FACOAL226'	Fatty acid activation'	atp(c) + coa(c) + crvnc(c) <=> amp(c) + c226coa(c) + ppi(c) '		'2180.1'	1	c) '	c	Cytosol	0	Cytosol	1
FACOAL226i'	Fatty acid activation'	atp(c) + coa(c) + crvnc(c) -> amp(c) + c226coa(c) + ppi(c) '		''	0	c) '	c	Cytosol	0	Cytosol	1
FACOAL240'	Fatty acid activation'	atp(c) + coa(c) + lgnc(c) <=> amp(c) + lgnccoa(c) + ppi(c) '		'2180.1'	1	c) '	c	Cytosol	0	Cytosol	1
FACOAL241'	Fatty acid activation'	atp(c) + coa(c) + nrvnc(c) <=> amp(c) + nrvnccoa(c) + ppi(c) '		'2180.1'	1	c) '	c	Cytosol	0	Cytosol	1
FACOAL244_1'	Fatty acid activation'	atp(c) + coa(c) + tettet6(c) <=> amp(c) + ppi(c) + tettet6coa(c) '		'2180.1'	1	c) '	c	Cytosol	0	Cytosol	1
FACOAL245_1'	Fatty acid activation'	atp(c) + coa(c) + tetpent6(c) <=> amp(c) + ppi(c) + tetpent6coa(c) '		'2180.1'	1	c) '	c	Cytosol	0	Cytosol	1
FACOAL245_2'	Fatty acid activation'	atp(c) + coa(c) + tetpent3(c) <=> amp(c) + ppi(c) + tetpent3coa(c) '		'2180.1'	1	c) '	c	Cytosol	0	Cytosol	1
FACOAL246_1'	Fatty acid activation'	atp(c) + coa(c) + tethex3(c) <=> amp(c) + ppi(c) + tethex3coa(c) '		'2180.1'	1	c) '	c	Cytosol	0	Cytosol	1
FACOAL260'	Fatty acid activation'	atp(c) + coa(c) + hexc(c) <=> amp(c) + hexccoa(c) + ppi(c) '		'2180.1'	1	c) '	c	Cytosol	0	Cytosol	1
FACOAL40im'	Fatty acid activation'	atp(m) + but(m) + coa(m) -> amp(m) + btcoa(m) + ppi(m) '		'116285.1'	1	m) '	m	Mitochondria	0	Mitochondria	1
FACOAL80i'	Fatty acid activation'	atp(c) + coa(c) + octa(c) -> amp(c) + occoa(c) + ppi(c) '		'2181.2 or 2181.1'	1	c) '	c	Cytosol	0	Cytosol	1
FADDP'	Riboflavin Metabolism'	fad(c) + h2o(c) -> amp(c) + fmn(c) + 2 h(c) '		'5167.1'	1	c) '	c	Cytosol	0	Cytosol	1
FADH2tru'	Transport, Endoplasmic Reticular'	fadh2(c) -> fadh2(r) '		''	0	r) '	r	Ribosome	1	Transporter	1
FADH2tx'	Transport, Peroxisomal'	fadh2(c) <=> fadh2(x) '		''	0	x) '	x	Peroxisome	1	Transporter	1
FADtru'	Transport, Endoplasmic Reticular'	fad(r) -> fad(c) '		''	0	c) '	c	Cytosol	1	Transporter	1
FADtx'	Transport, Peroxisomal'	fad(c) <=> fad(x) '		''	0	x) '	x	Peroxisome	1	Transporter	1
FAEL183'	Fatty acid elongation'	5 h(c) + lnlncgcoa(c) + malcoa(c) + 4 nadph(c) + o2(c) -> co2(c) + coa(c) + dlnlcgcoa(c) + 3 h2o(c) + 4 nadp(c) '		'6785.1'	1	c) '	c	Cytosol	0	Cytosol	1
FAEL184'	Fatty acid elongation'	5 h(c) + malcoa(c) + 4 nadph(c) + o2(c) + strdnccoa(c) -> co2(c) + coa(c) + eicostetcoa(c) + 3 h2o(c) + 4 nadp(c) '		'6785.1'	1	c) '	c	Cytosol	0	Cytosol	1
FAEL204'	Fatty acid elongation'	arachdcoa(c) + 5 h(c) + malcoa(c) + 4 nadph(c) + o2(c) -> adrncoa(c) + co2(c) + coa(c) + 3 h2o(c) + 4 nadp(c) '		'6785.1'	1	c) '	c	Cytosol	0	Cytosol	1
FAEL205'	Fatty acid elongation'	5 h(c) + malcoa(c) + 4 nadph(c) + o2(c) + tmndnccoa(c) -> clpndcoa(c) + co2(c) + coa(c) + 3 h2o(c) + 4 nadp(c) '		'6785.1'	1	c) '	c	Cytosol	0	Cytosol	1
FAH1'	CYP Metabolism'	ddca(c) + h(c) + nadph(c) + o2(c) -> h2o(c) + nadp(c) + whddca(c) '		'1579.1'	1	c) '	c	Cytosol	0	Cytosol	1
FAH2'	CYP Metabolism'	h(c) + nadph(c) + o2(c) + ttdca(c) -> h2o(c) + nadp(c) + whttdca(c) '		'1579.1'	1	c) '	c	Cytosol	0	Cytosol	1
FAH3'	CYP Metabolism'	h(c) + hdca(c) + nadph(c) + o2(c) -> h2o(c) + nadp(c) + whhdca(c) '		'1579.1'	1	c) '	c	Cytosol	0	Cytosol	1
FALDH'	Tyrosine metabolism'	fald(c) + gthrd(c) + nad(c) <=> Sfglutth(c) + h(c) + nadh(c) '		'128.1'	1	c) '	c	Cytosol	0	Cytosol	1
FALDtly'	Transport, Lysosomal'	fald(l) <=> fald(c) '		''	0	c) '	c	Cytosol	1	Transporter	1
FALDtm'	Transport, Mitochondrial'	fald(m) <=> fald(c) '		''	0	c) '	c	Cytosol	1	Transporter	1
FAOXC11'	Fatty acid oxidation'	coa(m) + dmnoncoa(m) + h2o(m) + nad(m) -> accoa(m) + dmhptcoa(m) + h(m) + nadh(m) '		'34.1'	1	m) '	m	Mitochondria	0	Mitochondria	1
FAOXC140'	Fatty acid oxidation'	6 coa(m) + 6 fad(m) + 6 h2o(m) + 6 nad(m) + tdcoa(m) -> 7 accoa(m) + 6 fadh2(m) + 6 h(m) + 6 nadh(m) '		'34.1 or 35.1'	1	m) '	m	Mitochondria	0	Mitochondria	1
FAOXC150m'	Fatty acid oxidation'	6 coa(m) + 6 fad(m) + 6 h2o(m) + 6 nad(m) + ptdcacoa(m) -> 6 accoa(m) + 6 fadh2(m) + 6 h(m) + 6 nadh(m) + ppcoa(m) '		'34.1 or 35.1'	1	m) '	m	Mitochondria	0	Mitochondria	1
FAOXC160'	Fatty acid oxidation'	7 coa(m) + 7 fad(m) + 7 h2o(m) + 7 nad(m) + pmtcoa(m) -> 8 accoa(m) + 7 fadh2(m) + 7 h(m) + 7 nadh(m) '		'34.1 or 35.1'	1	m) '	m	Mitochondria	0	Mitochondria	1
FAOXC16080m'	Fatty acid oxidation'	4 coa(m) + 4 fad(m) + 4 h2o(m) + 4 nad(m) + pmtcoa(m) -> 4 accoa(m) + 4 fadh2(m) + 4 h(m) + 4 nadh(m) + occoa(m) '		'34.1 or 35.1'	1	m) '	m	Mitochondria	0	Mitochondria	1
FAOXC16080x'	Fatty acid oxidation, peroxisome'	4 coa(x) + 4 h2o(x) + 4 nad(x) + 4 o2(x) + pmtcoa(x) -> 4 accoa(x) + 4 h(x) + 4 h2o2(x) + 4 nadh(x) + occoa(x) '		[1x111 char]	1	x) '	x	Peroxisome	0	Peroxisome	1
FAOXC161802m'	Fatty acid activation'	4 coa(m) + 3 fad(m) + 4 h2o(m) + hdd2coa(m) + 4 nad(m) -> 4 accoa(m) + 3 fadh2(m) + 4 h(m) + 4 nadh(m) + occoa(m) '		'34.1 or 35.1'	1	m) '	m	Mitochondria	0	Mitochondria	1
FAOXC16180m'	Fatty acid oxidation'	4 coa(m) + 3 fad(m) + 4 h2o(m) + hdcoa(m) + 4 nad(m) -> 4 accoa(m) + 3 fadh2(m) + 4 h(m) + 4 nadh(m) + occoa(m) '		'34.1 or 35.1'	1	m) '	m	Mitochondria	0	Mitochondria	1
FAOXC170m'	Fatty acid oxidation'	7 coa(m) + 7 fad(m) + 7 h2o(m) + hpdcacoa(m) + 7 nad(m) -> 7 accoa(m) + 7 fadh2(m) + 7 h(m) + 7 nadh(m) + ppcoa(m) '		'34.1'	1	m) '	m	Mitochondria	0	Mitochondria	1
FAOXC180'	Fatty acid oxidation'	coa(m) + fad(m) + h2o(m) + nad(m) + stcoa(m) -> accoa(m) + fadh2(m) + h(m) + nadh(m) + pmtcoa(m) '		'34.1 or 35.1'	1	m) '	m	Mitochondria	0	Mitochondria	1
FAOXC180x'	Fatty acid oxidation, peroxisome'	coa(x) + h2o(x) + nad(x) + o2(x) + stcoa(x) -> accoa(x) + h(x) + h2o2(x) + nadh(x) + pmtcoa(x) '		[1x111 char]	1	x) '	x	Peroxisome	0	Peroxisome	1
FAOXC1811601m'	Fatty acid oxidation'	5 coa(m) + 4 fad(m) + 5 h2o(m) + 5 nad(m) + od2coa(m) -> 5 accoa(m) + 4 fadh2(m) + 5 h(m) + 5 nadh(m) + occoa(m) '		'34.1 or 35.1'	1	m) '	m	Mitochondria	0	Mitochondria	1
FAOXC1811602m'	Fatty acid oxidation'	5 coa(m) + 4 fad(m) + 5 h2o(m) + 5 nad(m) + vacccoa(m) -> 5 accoa(m) + 4 fadh2(m) + 5 h(m) + 5 nadh(m) + occoa(m) '		'34.1 or 35.1'	1	m) '	m	Mitochondria	0	Mitochondria	1
FAOXC1811603m'	Fatty acid oxidation'	5 coa(m) + 4 fad(m) + 5 h2o(m) + 5 nad(m) + odecoa(m) -> 5 accoa(m) + 4 fadh2(m) + 5 h(m) + 5 nadh(m) + occoa(m) '		'34.1 or 35.1'	1	m) '	m	Mitochondria	0	Mitochondria	1
FAOXC182806m'	Fatty acid oxidation'	5 coa(m) + 3 fad(m) + 5 h2o(m) + lnlccoa(m) + 5 nad(m) -> 5 accoa(m) + 3 fadh2(m) + 5 h(m) + 5 nadh(m) + occoa(m) '		'34.1 or 35.1'	1	m) '	m	Mitochondria	0	Mitochondria	1
FAOXC18280m'	Fatty acid oxidation'	5 coa(m) + 3 fad(m) + 5 h2o(m) + lneldccoa(m) + 5 nad(m) -> 5 accoa(m) + 3 fadh2(m) + 5 h(m) + 5 nadh(m) + occoa(m) '		'34.1 or 35.1'	1	m) '	m	Mitochondria	0	Mitochondria	1
FAOXC183803m'	Fatty acid oxidation'	5 coa(m) + 2 fad(m) + 5 h2o(m) + lnlncacoa(m) + 5 nad(m) -> 5 accoa(m) + 2 fadh2(m) + 5 h(m) + 5 nadh(m) + occoa(m) '		'34.1 or 35.1'	1	m) '	m	Mitochondria	0	Mitochondria	1
FAOXC183806m'	Fatty acid oxidation'	5 coa(m) + 5 h2o(m) + lnlncgcoa(m) + 5 nad(m) + 2 o2(m) -> 5 accoa(m) + 5 h(m) + 2 h2o2(m) + 5 nadh(m) + occoa(m) '		'34.1 or 35.1'	1	m) '	m	Mitochondria	0	Mitochondria	1
FAOXC183806x'	Fatty acid oxidation, peroxisome'	5 coa(x) + 5 h2o(x) + lnlncgcoa(x) + 5 nad(x) + 2 o2(x) -> 5 accoa(x) + 5 h(x) + 2 h2o2(x) + 5 nadh(x) + occoa(x) '		[1x111 char]	1	x) '	x	Peroxisome	0	Peroxisome	1
FAOXC18480m'	Fatty acid oxidation'	5 coa(m) + fad(m) + 5 h2o(m) + 5 nad(m) + strdnccoa(m) -> 5 accoa(m) + fadh2(m) + 5 h(m) + 5 nadh(m) + occoa(m) '		'34.1 or 35.1'	1	m) '	m	Mitochondria	0	Mitochondria	1
FAOXC18480x'	Fatty acid oxidation, peroxisome'	5 coa(x) + 5 h2o(x) + 5 nad(x) + o2(x) + strdnccoa(x) -> 5 accoa(x) + 5 h(x) + h2o2(x) + 5 nadh(x) + occoa(x) '		[1x111 char]	1	x) '	x	Peroxisome	0	Peroxisome	1
FAOXC200180m'	Fatty acid oxidation'	arachcoa(m) + coa(m) + fad(m) + h2o(m) + nad(m) -> accoa(m) + fadh2(m) + h(m) + nadh(m) + stcoa(m) '		'34.1 or 35.1'	1	m) '	m	Mitochondria	0	Mitochondria	1
FAOXC200180x'	Fatty acid oxidation, peroxisome'	arachcoa(x) + coa(x) + h2o(x) + nad(x) + o2(x) -> accoa(x) + h(x) + h2o2(x) + nadh(x) + stcoa(x) '		[1x111 char]	1	x) '	x	Peroxisome	0	Peroxisome	1
FAOXC2031836m'	Fatty acid oxidation'	coa(m) + dlnlcgcoa(m) + fad(m) + h2o(m) + nad(m) -> accoa(m) + fadh2(m) + h(m) + lnlncgcoa(m) + nadh(m) '		'34.1 or 35.1'	1	m) '	m	Mitochondria	0	Mitochondria	1
FAOXC204'	Fatty acid oxidation'	arachdcoa(m) + 9 coa(m) + 5 fad(m) + 9 h2o(m) + 9 nad(m) -> 10 accoa(m) + 5 fadh2(m) + 9 h(m) + 9 nadh(m) '		'34.1 or 35.1'	1	m) '	m	Mitochondria	0	Mitochondria	1
FAOXC204184m'	Fatty acid oxidation'	coa(m) + eicostetcoa(m) + fad(m) + h2o(m) + nad(m) -> accoa(m) + fadh2(m) + h(m) + nadh(m) + strdnccoa(m) '		'34.1 or 35.1'	1	m) '	m	Mitochondria	0	Mitochondria	1
FAOXC2051843m'	Fatty acid oxidation'	coa(m) + h2o(m) + nad(m) + tmndnccoa(m) -> accoa(m) + h(m) + nadh(m) + strdnccoa(m) '		'34.1 or 35.1'	1	m) '	m	Mitochondria	0	Mitochondria	1
FAOXC2051843x'	Fatty acid oxidation, peroxisome'	coa(x) + h2o(x) + nad(x) + tmndnccoa(x) -> accoa(x) + h(x) + nadh(x) + strdnccoa(x) '		[1x111 char]	1	x) '	x	Peroxisome	0	Peroxisome	1
FAOXC2242046m'	Fatty acid oxidation'	adrncoa(m) + coa(m) + fad(m) + h2o(m) + nad(m) -> accoa(m) + arachdcoa(m) + fadh2(m) + h(m) + nadh(m) '		'34.1 or 35.1'	1	m) '	m	Mitochondria	0	Mitochondria	1
FAOXC2242046x'	Fatty acid oxidation, peroxisome'	adrncoa(x) + coa(x) + h2o(x) + nad(x) + o2(x) -> accoa(x) + arachdcoa(x) + h(x) + h2o2(x) + nadh(x) '		[1x111 char]	1	x) '	x	Peroxisome	0	Peroxisome	1
FAOXC2251836m'	Fatty acid oxidation'	2 coa(m) + dcsptn1coa(m) + 2 h2o(m) + 2 nad(m) -> 2 accoa(m) + 2 h(m) + lnlncgcoa(m) + 2 nadh(m) '		'34.1 or 35.1'	1	m) '	m	Mitochondria	0	Mitochondria	1
FAOXC2251836x'	Fatty acid oxidation, peroxisome'	2 coa(x) + dcsptn1coa(x) + 2 h2o(x) + 2 nad(x) -> 2 accoa(x) + 2 h(x) + lnlncgcoa(x) + 2 nadh(x) '		[1x111 char]	1	x) '	x	Peroxisome	0	Peroxisome	1
FAOXC2252053m'	Fatty acid oxidation'	coa(m) + dcsptn1coa(m) + h2o(m) + nad(m) + o2(m) -> accoa(m) + h(m) + h2o2(m) + nadh(m) + tmndnccoa(m) '		'34.1 or 35.1'	1	m) '	m	Mitochondria	0	Mitochondria	1
FAOXC2252053x'	Fatty acid oxidation, peroxisome'	coa(x) + dcsptn1coa(x) + h2o(x) + nad(x) + o2(x) -> accoa(x) + h(x) + h2o2(x) + nadh(x) + tmndnccoa(x) '		[1x111 char]	1	x) '	x	Peroxisome	0	Peroxisome	1
FAOXC226'	Fatty acid oxidation'	c226coa(m) + 10 coa(m) + 4 fad(m) + 10 h2o(m) + 10 nad(m) -> 11 accoa(m) + 4 fadh2(m) + 10 h(m) + 10 nadh(m) '		'34.1 or 35.1'	1	m) '	m	Mitochondria	0	Mitochondria	1
FAOXC226205m'	Fatty acid oxidation'	c226coa(m) + coa(m) + h2o(m) + nad(m) -> accoa(m) + h(m) + nadh(m) + tmndnccoa(m) '		'34.1 or 35.1'	1	m) '	m	Mitochondria	0	Mitochondria	1
FAOXC226205x'	Fatty acid oxidation, peroxisome'	c226coa(x) + coa(x) + h2o(x) + nad(x) -> accoa(x) + h(x) + nadh(x) + tmndnccoa(x) '		[1x111 char]	1	x) '	x	Peroxisome	0	Peroxisome	1
FAOXC240200x'	Fatty acid oxidation, peroxisome'	2 coa(x) + 2 h2o(x) + lgnccoa(x) + 2 nad(x) + 2 o2(x) -> 2 accoa(x) + arachcoa(x) + 2 h(x) + 2 h2o2(x) + 2 nadh(x) '		[1x111 char]	1	x) '	x	Peroxisome	0	Peroxisome	1
FAOXC241181x'	Fatty acid oxidation, peroxisome'	3 coa(x) + 3 h2o(x) + 3 nad(x) + nrvnccoa(x) + 3 o2(x) -> 3 accoa(x) + 3 h(x) + 3 h2o2(x) + 3 nadh(x) + odecoa(x) '		[1x111 char]	1	x) '	x	Peroxisome	0	Peroxisome	1
FAOXC2442246x'	Fatty acid oxidation, peroxisome'	coa(x) + h2o(x) + nad(x) + o2(x) + tettet6coa(x) -> accoa(x) + adrncoa(x) + h(x) + h2o2(x) + nadh(x) '		[1x111 char]	1	x) '	x	Peroxisome	0	Peroxisome	1
FAOXC2452253x'	Fatty acid oxidation, peroxisome'	coa(x) + h2o(x) + nad(x) + o2(x) + tetpent3coa(x) -> accoa(x) + clpndcoa(x) + h(x) + h2o2(x) + nadh(x) '		[1x111 char]	1	x) '	x	Peroxisome	0	Peroxisome	1
FAOXC2452256x'	Fatty acid oxidation, peroxisome'	coa(x) + h2o(x) + nad(x) + o2(x) + tetpent6coa(x) -> accoa(x) + dcsptn1coa(x) + h(x) + h2o2(x) + nadh(x) '		[1x111 char]	1	x) '	x	Peroxisome	0	Peroxisome	1
FAOXC246226x'	Fatty acid oxidation, peroxisome'	coa(x) + h2o(x) + nad(x) + o2(x) + tethex3coa(x) -> accoa(x) + c226coa(x) + h(x) + h2o2(x) + nadh(x) '		[1x111 char]	1	x) '	x	Peroxisome	0	Peroxisome	1
FAOXC260240x'	Fatty acid oxidation, peroxisome'	coa(x) + h2o(x) + hexccoa(x) + nad(x) + o2(x) -> accoa(x) + h(x) + h2o2(x) + lgnccoa(x) + nadh(x) '		[1x111 char]	1	x) '	x	Peroxisome	0	Peroxisome	1
FAOXC80'	Fatty acid oxidation'	3 coa(m) + 3 fad(m) + 3 h2o(m) + 3 nad(m) + occoa(m) -> 4 accoa(m) + 3 fadh2(m) + 3 h(m) + 3 nadh(m) '		'34.1 or 35.1'	1	m) '	m	Mitochondria	0	Mitochondria	1
FAS100COA'	Fatty acid elongation'	3 h(c) + malcoa(c) + 2 nadph(c) + occoa(c) -> co2(c) + coa(c) + dcacoa(c) + h2o(c) + 2 nadp(c) '		'2194.1'	1	c) '	c	Cytosol	0	Cytosol	1
FAS120COA'	Fatty acid elongation'	dcacoa(c) + 3 h(c) + malcoa(c) + 2 nadph(c) -> co2(c) + coa(c) + ddcacoa(c) + h2o(c) + 2 nadp(c) '		'2194.1'	1	c) '	c	Cytosol	0	Cytosol	1
FAS140COA'	Fatty acid elongation'	ddcacoa(c) + 3 h(c) + malcoa(c) + 2 nadph(c) -> co2(c) + coa(c) + h2o(c) + 2 nadp(c) + tdcoa(c) '		'2194.1'	1	c) '	c	Cytosol	0	Cytosol	1
FAS160COA'	Fatty acid elongation'	3 h(c) + malcoa(c) + 2 nadph(c) + tdcoa(c) -> co2(c) + coa(c) + h2o(c) + 2 nadp(c) + pmtcoa(c) '		'2194.1'	1	c) '	c	Cytosol	0	Cytosol	1
FAS180COA'	Fatty acid elongation'	3 h(c) + malcoa(c) + 2 nadph(c) + pmtcoa(c) -> co2(c) + coa(c) + h2o(c) + 2 nadp(c) + stcoa(c) '		'2194.1'	1	c) '	c	Cytosol	0	Cytosol	1
FAS80COA_L'	Fatty acid elongation'	accoa(c) + 9 h(c) + 3 malcoa(c) + 6 nadph(c) -> 3 co2(c) + 3 coa(c) + 3 h2o(c) + 6 nadp(c) + occoa(c) '		'2194.1'	1	c) '	c	Cytosol	0	Cytosol	1
FATP1t'	Transport, Extracellular'	hdca(c) + na1(c) <=> hdca(e) + na1(e) '		'376497.1 or 10999.1 or 11000.1 or 376497.2'	1	e) '	e	Extracellular	1	Transporter	1
FATP2t'	Transport, Extracellular'	na1(c) + ocdcea(c) <=> na1(e) + ocdcea(e) '		'376497.1 or 376497.2'	1	e) '	e	Extracellular	1	Transporter	1
FATP3t'	Transport, Extracellular'	na1(c) + ocdca(c) <=> na1(e) + ocdca(e) '		'376497.1 or 376497.2'	1	e) '	e	Extracellular	1	Transporter	1
FATP4t'	Transport, Extracellular'	arach(c) + na1(c) <=> arach(e) + na1(e) '		'10998.1'	1	e) '	e	Extracellular	1	Transporter	1
FATP5t'	Transport, Extracellular'	arachd(c) + na1(c) <=> arachd(e) + na1(e) '		'10998.1'	1	e) '	e	Extracellular	1	Transporter	1
FATP6t'	Transport, Extracellular'	adrn(c) + na1(c) <=> adrn(e) + na1(e) '		'11001.1 or 10998.1'	1	e) '	e	Extracellular	1	Transporter	1
FATP7t'	Transport, Extracellular'	crvnc(c) + na1(c) <=> crvnc(e) + na1(e) '		'11001.1 or 10998.1'	1	e) '	e	Extracellular	1	Transporter	1
FATP8t'	Transport, Extracellular'	lgnc(c) + na1(c) <=> lgnc(e) + na1(e) '		'11001.1 or 10998.1'	1	e) '	e	Extracellular	1	Transporter	1
FATP9t'	Transport, Extracellular'	na1(c) + nrvnc(c) <=> na1(e) + nrvnc(e) '		'11001.1 or 10998.1'	1	e) '	e	Extracellular	1	Transporter	1
FBA'	Glycolysis/Gluconeogenesis'	fdp(c) <=> dhap(c) + g3p(c) '		'229.1 or 226.3 or 226.1 or 226.2 or 230.1'	1	c) '	c	Cytosol	0	Cytosol	1
FBA2'	Fructose and Mannose Metabolism'	f1p(c) <=> dhap(c) + glyald(c) '		'229.1 or 226.3 or 226.1 or 226.2 or 230.1'	1	c) '	c	Cytosol	0	Cytosol	1
FBA4'	Glyoxylate and Dicarboxylate Metabolism'	xu1p-D(c) <=> dhap(c) + gcald(c) '		'229.1 or 226.3 or 226.1 or 226.2 or 230.1'	1	c) '	c	Cytosol	0	Cytosol	1
FBA5'	Galactose metabolism'	tag1p-D(c) <=> dhap(c) + glyald(c) '		'229.1'	1	c) '	c	Cytosol	0	Cytosol	1
FBP'	Glycolysis/Gluconeogenesis'	fdp(c) + h2o(c) -> f6p(c) + pi(c) '		'8789.1 or 2203.1'	1	c) '	c	Cytosol	0	Cytosol	1
FBP26'	Fructose and Mannose Metabolism'	f26bp(c) + h2o(c) -> f6p(c) + pi(c) '		'8789.1 or 5207.1 or 5208.1 or 2203.1 or 5210.1 or 5209.1'	1	c) '	c	Cytosol	0	Cytosol	1
FCLTm'	Heme Biosynthesis'	fe2(m) + ppp9(m) -> 2 h(m) + pheme(m) '		'2235.2 or 2235.1'	1	m) '	m	Mitochondria	0	Mitochondria	1
FCOAH'	Fatty Acid Metabolism'	formcoa(c) + h2o(c) -> coa(c) + for(c) + 5 h(c) '		''	0	c) '	c	Cytosol	0	Cytosol	1
FDH'	Fatty Acid Metabolism'	for(c) + nad(c) -> co2(c) + nadh(c) '		'10840.1'	1	c) '	c	Cytosol	0	Cytosol	1
FE2t'	Transport, Extracellular'	fe2(e) -> fe2(c) '		''	0	c) '	c	Cytosol	1	Transporter	1
FE2tm'	Transport, Mitochondrial'	fe2(c) + h(c) -> fe2(m) + h(m) '		''	0	m) '	m	Mitochondria	1	Transporter	1
FE3R2e'	Heme Biosynthesis'	ascb-L(e) + 2 fe3(e) -> dhdascb(e) + 2 fe2(e) + 2 h(e) '		'79901.1'	1	e) '	e	Extracellular	0	Extracellular	1
FK'	Fructose and Mannose Metabolism'	atp(c) + fuc-L(c) -> adp(c) + fuc1p-L(c) + h(c) '		'197258.1'	1	c) '	c	Cytosol	0	Cytosol	1
FKYNH'	Tryptophan metabolism'	Lfmkynr(c) + h2o(c) -> Lkynr(c) + for(c) + h(c) '		''	0	c) '	c	Cytosol	0	Cytosol	1
FMNAT'	Riboflavin Metabolism'	atp(c) + fmn(c) + h(c) -> fad(c) + ppi(c) '		'80308.1 or 80308.2'	1	c) '	c	Cytosol	0	Cytosol	1
FOLR2'	Folate Metabolism'	fol(c) + nadph(c) -> dhf(c) + nadp(c) '		'1719.1'	1	c) '	c	Cytosol	0	Cytosol	1
FOLt2'	Transport, Extracellular'	oh1(c) + fol(e) <=> fol(c) + oh1(e) '		'6573.2 or 6573.1'	1	e) '	e	Extracellular	1	Transporter	1
FORMCOAtx'	Transport, Peroxisomal'	formcoa(x) <=> formcoa(c) '		''	0	c) '	c	Cytosol	1	Transporter	1
FORt2m'	Transport, Mitochondrial'	for(m) <=> for(c) '		''	0	c) '	c	Cytosol	1	Transporter	1
FORtr'	Transport, Endoplasmic Reticular'	for(c) <=> for(r) '		''	0	r) '	r	Ribosome	1	Transporter	1
FORtrn'	Transport, Nuclear'	for(c) <=> for(n) '		''	0	n) '	n	Nucleus	1	Transporter	1
FPGS'	Folate Metabolism'	4 atp(c) + 4 glu-L(c) + thf(c) -> 5thf(c) + 4 adp(c) + 4 h(c) + 4 pi(c) '		'2356.1'	1	c) '	c	Cytosol	0	Cytosol	1
FPGS2'	Folate Metabolism'	5thf(c) + atp(c) + glu-L(c) -> 6thf(c) + adp(c) + h(c) + pi(c) '		'2356.1'	1	c) '	c	Cytosol	0	Cytosol	1
FPGS2m'	Folate Metabolism'	5thf(m) + atp(m) + glu-L(m) -> 6thf(m) + adp(m) + h(m) + pi(m) '		'2356.1'	1	m) '	m	Mitochondria	0	Mitochondria	1
FPGS3'	Folate Metabolism'	6thf(c) + atp(c) + glu-L(c) -> 7thf(c) + adp(c) + h(c) + pi(c) '		'2356.1'	1	c) '	c	Cytosol	0	Cytosol	1
FPGS3m'	Folate Metabolism'	6thf(m) + atp(m) + glu-L(m) -> 7thf(m) + adp(m) + h(m) + pi(m) '		'2356.1'	1	m) '	m	Mitochondria	0	Mitochondria	1
FPGS4'	Folate Metabolism'	4 atp(c) + dhf(c) + 4 glu-L(c) -> 5dhf(c) + 4 adp(c) + 4 h(c) + 4 pi(c) '		'2356.1'	1	c) '	c	Cytosol	0	Cytosol	1
FPGS4m'	Folate Metabolism'	4 atp(m) + dhf(m) + 4 glu-L(m) -> 5dhf(m) + 4 adp(m) + 4 h(m) + 4 pi(m) '		'2356.1'	1	m) '	m	Mitochondria	0	Mitochondria	1
FPGS5'	Folate Metabolism'	5dhf(c) + atp(c) + glu-L(c) -> 6dhf(c) + adp(c) + h(c) + pi(c) '		'2356.1'	1	c) '	c	Cytosol	0	Cytosol	1
FPGS5m'	Folate Metabolism'	5dhf(m) + atp(m) + glu-L(m) -> 6dhf(m) + adp(m) + h(m) + pi(m) '		'2356.1'	1	m) '	m	Mitochondria	0	Mitochondria	1
FPGS6'	Folate Metabolism'	6dhf(c) + atp(c) + glu-L(c) -> 7dhf(c) + adp(c) + h(c) + pi(c) '		'2356.1'	1	c) '	c	Cytosol	0	Cytosol	1
FPGS6m'	Folate Metabolism'	6dhf(m) + atp(m) + glu-L(m) -> 7dhf(m) + adp(m) + h(m) + pi(m) '		'2356.1'	1	m) '	m	Mitochondria	0	Mitochondria	1
FPGS7'	Folate Metabolism'	10fthf(c) + 4 atp(c) + 4 glu-L(c) -> 10fthf5glu(c) + 4 adp(c) + 4 h(c) + 4 pi(c) '		'2356.1'	1	c) '	c	Cytosol	0	Cytosol	1
FPGS7m'	Folate Metabolism'	10fthf(m) + 4 atp(m) + 4 glu-L(m) -> 10fthf5glu(m) + 4 adp(m) + 4 h(m) + 4 pi(m) '		'2356.1'	1	m) '	m	Mitochondria	0	Mitochondria	1
FPGS8'	Folate Metabolism'	10fthf5glu(c) + atp(c) + glu-L(c) -> 10fthf6glu(c) + adp(c) + h(c) + pi(c) '		'2356.1'	1	c) '	c	Cytosol	0	Cytosol	1
FPGS8m'	Folate Metabolism'	10fthf5glu(m) + atp(m) + glu-L(m) -> 10fthf6glu(m) + adp(m) + h(m) + pi(m) '		'2356.1'	1	m) '	m	Mitochondria	0	Mitochondria	1
FPGS9'	Folate Metabolism'	10fthf6glu(c) + atp(c) + glu-L(c) -> 10fthf7glu(c) + adp(c) + h(c) + pi(c) '		'2356.1'	1	c) '	c	Cytosol	0	Cytosol	1
FPGS9m'	Folate Metabolism'	10fthf6glu(m) + atp(m) + glu-L(m) -> 10fthf7glu(m) + adp(m) + h(m) + pi(m) '		'2356.1'	1	m) '	m	Mitochondria	0	Mitochondria	1
FPGSm'	Folate Metabolism'	4 atp(m) + 4 glu-L(m) + thf(m) -> 5thf(m) + 4 adp(m) + 4 h(m) + 4 pi(m) '		'2356.1'	1	m) '	m	Mitochondria	0	Mitochondria	1
FRDPtc'	Transport, Peroxisomal'	frdp(x) <=> frdp(c) '		''	0	c) '	c	Cytosol	1	Transporter	1
FRDPtr'	Transport, Peroxisomal'	frdp(x) <=> frdp(r) '		''	0	r) '	r	Ribosome	1	Transporter	1
FRTT'	Cholesterol Metabolism'	frdp(c) + ipdp(c) -> ggdp(c) + ppi(c) '		'9453.1'	1	c) '	c	Cytosol	0	Cytosol	1
FRUt4'	Transport, Extracellular'	fru(e) + na1(e) <=> fru(c) + na1(c) '		'200010.1'	1	c) '	c	Cytosol	1	Transporter	1
FT'	N-Glycan Biosynthesis'	frdp(c) + ipdp(c) -> ppi(c) + ttc-ggdp(c) '		''	0	c) '	c	Cytosol	0	Cytosol	1
FTCD'	Folate Metabolism'	5forthf(c) + 2 h(c) -> methf(c) + nh4(c) '		'10841.2 or 10841.1'	1	c) '	c	Cytosol	0	Cytosol	1
FTHFCL'	Folate Metabolism'	5fthf(c) + atp(c) -> adp(c) + methf(c) + pi(c) '		'10588.1'	1	c) '	c	Cytosol	0	Cytosol	1
FTHFDH'	Folate Metabolism'	10fthf(c) + h2o(c) + nadp(c) -> co2(c) + h(c) + nadph(c) + thf(c) '		'10840.1'	1	c) '	c	Cytosol	0	Cytosol	1
FTHFL'	Folate Metabolism'	atp(c) + for(c) + thf(c) <=> 10fthf(c) + adp(c) + pi(c) '		'286297.1 or 4522.1'	1	c) '	c	Cytosol	0	Cytosol	1
FTHFLm'	Folate Metabolism'	atp(m) + for(m) + thf(m) <=> 10fthf(m) + adp(m) + pi(m) '		'25902.1'	1	m) '	m	Mitochondria	0	Mitochondria	1
FUC13GALACGLCGAL14ACGLCGALGLUSIDEte'	Transport, Extracellular'	fuc13galacglcgal14acglcgalgluside_hs(e) <=> fuc13galacglcgal14acglcgalgluside_hs(c) '		''	0	c) '	c	Cytosol	1	Transporter	1
FUC13GALACGLCGAL14ACGLCGALGLUSIDEtg'	Transport, Golgi Apparatus'	fuc13galacglcgal14acglcgalgluside_hs(g) <=> fuc13galacglcgal14acglcgalgluside_hs(c) '		''	0	c) '	c	Cytosol	1	Transporter	1
FUC14GALACGLCGALGLUSIDEte'	Transport, Extracellular'	fuc14galacglcgalgluside_hs(e) <=> fuc14galacglcgalgluside_hs(c) '		''	0	c) '	c	Cytosol	1	Transporter	1
FUC14GALACGLCGALGLUSIDEtg'	Transport, Golgi Apparatus'	fuc14galacglcgalgluside_hs(g) <=> fuc14galacglcgalgluside_hs(c) '		''	0	c) '	c	Cytosol	1	Transporter	1
FUCACGALFUCGALACGLCGALGLUSIDEte'	Transport, Extracellular'	fucacgalfucgalacglcgalgluside_hs(e) <=> fucacgalfucgalacglcgalgluside_hs(c) '		''	0	c) '	c	Cytosol	1	Transporter	1
FUCACGALFUCGALACGLCGALGLUSIDEtg'	Transport, Golgi Apparatus'	fucacgalfucgalacglcgalgluside_hs(g) <=> fucacgalfucgalacglcgalgluside_hs(c) '		''	0	c) '	c	Cytosol	1	Transporter	1
FUCACNGAL14ACGLCGALGLUSIDEte'	Transport, Extracellular'	fucacngal14acglcgalgluside_hs(e) <=> fucacngal14acglcgalgluside_hs(c) '		''	0	c) '	c	Cytosol	1	Transporter	1
FUCACNGAL14ACGLCGALGLUSIDEtg'	Transport, Golgi Apparatus'	fucacngal14acglcgalgluside_hs(g) <=> fucacngal14acglcgalgluside_hs(c) '		''	0	c) '	c	Cytosol	1	Transporter	1
FUCACNGALACGLCGALGLUSIDEte'	Transport, Extracellular'	fucacngalacglcgalgluside_hs(e) <=> fucacngalacglcgalgluside_hs(c) '		''	0	c) '	c	Cytosol	1	Transporter	1
FUCACNGALACGLCGALGLUSIDEtg'	Transport, Golgi Apparatus'	fucacngalacglcgalgluside_hs(g) <=> fucacngalacglcgalgluside_hs(c) '		''	0	c) '	c	Cytosol	1	Transporter	1
FUCASE2e'	Keratan sulfate degradation'	h2o(e) + ksi(e) -> fuc-L(e) + ksi_deg1(e) '		'2519.1'	1	e) '	e	Extracellular	0	Extracellular	1
FUCASE2ly'	Keratan sulfate degradation'	h2o(l) + ksi(l) -> fuc-L(l) + ksi_deg1(l) '		'2517.1'	1	l) '	l	Lysosome	0	Lysosome	1
FUCASEe'	N-Glycan Degradation'	h2o(e) + s2l2fn2m2masn(e) -> fuc-L(e) + s2l2n2m2masn(e) '		'2519.1'	1	e) '	e	Extracellular	0	Extracellular	1
FUCASEly'	N-Glycan Degradation'	h2o(l) + s2l2fn2m2masn(l) -> fuc-L(l) + s2l2n2m2masn(l) '		'2517.1'	1	l) '	l	Lysosome	0	Lysosome	1
FUCFUC12GAL14ACGLCGALGLUSIDEte'	Transport, Extracellular'	fucfuc12gal14acglcgalgluside_hs(e) <=> fucfuc12gal14acglcgalgluside_hs(c) '		''	0	c) '	c	Cytosol	1	Transporter	1
FUCFUC12GAL14ACGLCGALGLUSIDEtg'	Transport, Golgi Apparatus'	fucfuc12gal14acglcgalgluside_hs(g) <=> fucfuc12gal14acglcgalgluside_hs(c) '		''	0	c) '	c	Cytosol	1	Transporter	1
FUCFUC132GALACGLCGAL14ACGLCGALGLUSIDEte'	Transport, Extracellular'	fucfuc132galacglcgal14acglcgalgluside_hs(e) <=> fucfuc132galacglcgal14acglcgalgluside_hs(c) '		''	0	c) '	c	Cytosol	1	Transporter	1
FUCFUC132GALACGLCGAL14ACGLCGALGLUSIDEtg'	Transport, Golgi Apparatus'	fucfuc132galacglcgal14acglcgalgluside_hs(g) <=> fucfuc132galacglcgal14acglcgalgluside_hs(c) '		''	0	c) '	c	Cytosol	1	Transporter	1
FUCFUCFUCGALACGLC13GALACGLCGAL14ACGLCGALGLUSIDEte'	Transport, Extracellular'	fucfucfucgalacglc13galacglcgal14acglcgalgluside_hs(e) <=> fucfucfucgalacglc13galacglcgal14acglcgalgluside_hs(c) '		''	0	c) '	c	Cytosol	1	Transporter	1
FUCFUCFUCGALACGLC13GALACGLCGAL14ACGLCGALGLUSIDEtg'	Transport, Golgi Apparatus'	fucfucfucgalacglc13galacglcgal14acglcgalgluside_hs(g) <=> fucfucfucgalacglc13galacglcgal14acglcgalgluside_hs(c) '		''	0	c) '	c	Cytosol	1	Transporter	1
FUCFUCFUCGALACGLCGAL14ACGLCGALGLUSIDEte'	Transport, Extracellular'	fucfucfucgalacglcgal14acglcgalgluside_hs(e) <=> fucfucfucgalacglcgal14acglcgalgluside_hs(c) '		''	0	c) '	c	Cytosol	1	Transporter	1
FUCFUCFUCGALACGLCGAL14ACGLCGALGLUSIDEtg'	Transport, Golgi Apparatus'	fucfucfucgalacglcgal14acglcgalgluside_hs(g) <=> fucfucfucgalacglcgal14acglcgalgluside_hs(c) '		''	0	c) '	c	Cytosol	1	Transporter	1
FUCFUCGALACGLCGALGLUSIDEte'	Transport, Extracellular'	fucfucgalacglcgalgluside_hs(e) <=> fucfucgalacglcgalgluside_hs(c) '		''	0	c) '	c	Cytosol	1	Transporter	1
FUCFUCGALACGLCGALGLUSIDEtg'	Transport, Golgi Apparatus'	fucfucgalacglcgalgluside_hs(g) <=> fucfucgalacglcgalgluside_hs(c) '		''	0	c) '	c	Cytosol	1	Transporter	1
FUCGAL14ACGLCGALGLUSIDEte'	Transport, Extracellular'	fucgal14acglcgalgluside_hs(e) <=> fucgal14acglcgalgluside_hs(c) '		''	0	c) '	c	Cytosol	1	Transporter	1
FUCGAL14ACGLCGALGLUSIDEtg'	Transport, Golgi Apparatus'	fucgal14acglcgalgluside_hs(g) <=> fucgal14acglcgalgluside_hs(c) '		''	0	c) '	c	Cytosol	1	Transporter	1
FUCGALFUCGALACGLCGALGLUSIDEte'	Transport, Extracellular'	fucgalfucgalacglcgalgluside_hs(e) <=> fucgalfucgalacglcgalgluside_hs(c) '		''	0	c) '	c	Cytosol	1	Transporter	1
FUCGALFUCGALACGLCGALGLUSIDEtg'	Transport, Golgi Apparatus'	fucgalfucgalacglcgalgluside_hs(g) <=> fucgalfucgalacglcgalgluside_hs(c) '		''	0	c) '	c	Cytosol	1	Transporter	1
FUCGALGBSIDEte'	Transport, Extracellular'	fucgalgbside_hs(c) <=> fucgalgbside_hs(e) '		''	0	e) '	e	Extracellular	1	Transporter	1
FUCGALGBSIDEtg'	Transport, Golgi Apparatus'	fucgalgbside_hs(c) <=> fucgalgbside_hs(g) '		''	0	g) '	g	Golgi	1	Transporter	1
FUCtly'	Transport, Lysosomal'	fuc-L(l) -> fuc-L(c) '		''	0	c) '	c	Cytosol	1	Transporter	1
FUM'	Citric Acid Cycle'	fum(c) + h2o(c) <=> mal-L(c) '		'2271.1'	1	c) '	c	Cytosol	0	Cytosol	1
FUMAC'	Tyrosine metabolism'	4fumacac(c) + h2o(c) -> acac(c) + fum(c) + h(c) '		'2184.1'	1	c) '	c	Cytosol	0	Cytosol	1
FUMSO3tm'	Transport, Mitochondrial'	fum(c) + so3(m) <=> so3(c) + fum(m) '		'1468.1'	1	m) '	m	Mitochondria	1	Transporter	1
FUMSO4tm'	Transport, Mitochondrial'	fum(c) + so4(m) <=> so4(c) + fum(m) '		'1468.1'	1	m) '	m	Mitochondria	1	Transporter	1
FUMTSULtm'	Transport, Mitochondrial'	fum(c) + tsul(m) <=> tsul(c) + fum(m) '		'1468.1'	1	m) '	m	Mitochondria	1	Transporter	1
FUMm'	Citric Acid Cycle'	fum(m) + h2o(m) <=> mal-L(m) '		'2271.1'	1	m) '	m	Mitochondria	0	Mitochondria	1
FUMtm'	Transport, Mitochondrial'	fum(c) + pi(m) <=> pi(c) + fum(m) '		'1468.1'	1	m) '	m	Mitochondria	1	Transporter	1
FUT11g'	Sphingolipid Metabolism'	galgbside_hs(g) + gdpfuc(g) -> fucgalgbside_hs(g) + gdp(g) + h(g) '		'2523.1'	1	g) '	g	Golgi	0	Golgi	1
FUT12g'	Blood Group Biosynthesis'	galacglcgalgluside_hs(g) + gdpfuc(g) -> fucgalacglcgalgluside_hs(g) + gdp(g) + h(g) '		'2523.1'	1	g) '	g	Golgi	0	Golgi	1
FUT14g'	Blood Group Biosynthesis'	gal14acglcgalgluside_hs(g) + gdpfuc(g) -> fuc12gal14acglcgalgluside_hs(g) + gdp(g) + h(g) '		'2523.1'	1	g) '	g	Golgi	0	Golgi	1
FUT15g'	Blood Group Biosynthesis'	galacgalfuc12gal14acglcgalgluside_hs(g) + gdpfuc(g) -> fucgalacgalfuc12gal14acglcgalgluside_hs(g) + gdp(g) + h(g) '		'2523.1'	1	g) '	g	Golgi	0	Golgi	1
FUT16g'	Blood Group Biosynthesis'	galacglcgal14acglcgalgluside_hs(g) + gdpfuc(g) -> fucgalacglcgal14acglcgalgluside_hs(g) + gdp(g) + h(g) '		'2523.1'	1	g) '	g	Golgi	0	Golgi	1
FUT17g'	Blood Group Biosynthesis'	galacgalfucgalacglcgal14acglcgalgluside_hs(g) + gdpfuc(g) -> fucgalacgalfucgalacglcgal14acglcgalgluside_hs(g) + gdp(g) + h(g) '		'2523.1'	1	g) '	g	Golgi	0	Golgi	1
FUT18g'	Blood Group Biosynthesis'	galacglcgalacglcgal14acglcgalgluside_hs(g) + 2 gdpfuc(g) -> fucfucgalacglcgalacglcgal14acglcgalgluside_hs(g) + 2 gdp(g) + 2 h(g) '		'2523.1'	1	g) '	g	Golgi	0	Golgi	1
FUT910g'	Blood Group Biosynthesis'	fucgalacglc13galacglcgal14acglcgalgluside_hs(g) + gdpfuc(g) -> fucfucgalacglc13galacglcgal14acglcgalgluside_hs(g) + gdp(g) + h(g) '		'10690.1'	1	g) '	g	Golgi	0	Golgi	1
FUT911g'	Blood Group Biosynthesis'	fucfucgalacglc13galacglcgal14acglcgalgluside_hs(g) + gdpfuc(g) -> fucfucfucgalacglc13galacglcgal14acglcgalgluside_hs(g) + gdp(g) + h(g) '		'10690.1'	1	g) '	g	Golgi	0	Golgi	1
FUT91g'	Blood Group Biosynthesis'	gal14acglcgalgluside_hs(g) + gdpfuc(g) -> fucgal14acglcgalgluside_hs(g) + gdp(g) + h(g) '		'10690.1'	1	g) '	g	Golgi	0	Golgi	1
FUT92g'	Blood Group Biosynthesis'	acngal14acglcgalgluside_hs(g) + gdpfuc(g) -> fucacngal14acglcgalgluside_hs(g) + gdp(g) + h(g) '		'10690.1'	1	g) '	g	Golgi	0	Golgi	1
FUT93g'	Blood Group Biosynthesis'	fuc12gal14acglcgalgluside_hs(g) + gdpfuc(g) -> fucfuc12gal14acglcgalgluside_hs(g) + gdp(g) + h(g) '		'10690.1'	1	g) '	g	Golgi	0	Golgi	1
FUT94g'	Blood Group Biosynthesis'	fucgalacglcgal14acglcgalgluside_hs(g) + gdpfuc(g) -> fucfucgalacglcgal14acglcgalgluside_hs(g) + gdp(g) + h(g) '		'10690.1'	1	g) '	g	Golgi	0	Golgi	1
FUT95g'	Blood Group Biosynthesis'	fucfucgalacglcgal14acglcgalgluside_hs(g) + gdpfuc(g) -> fucfucfucgalacglcgal14acglcgalgluside_hs(g) + gdp(g) + h(g) '		'10690.1'	1	g) '	g	Golgi	0	Golgi	1
FUT96g'	Blood Group Biosynthesis'	galacglcgal14acglcgalgluside_hs(g) + gdpfuc(g) -> fuc132galacglcgal14acglcgalgluside_hs(g) + gdp(g) + h(g) '		'10690.1'	1	g) '	g	Golgi	0	Golgi	1
FUT97g'	Blood Group Biosynthesis'	fuc132galacglcgal14acglcgalgluside_hs(g) + gdpfuc(g) -> fucfuc132galacglcgal14acglcgalgluside_hs(g) + gdp(g) + h(g) '		'10690.1'	1	g) '	g	Golgi	0	Golgi	1
FUT98g'	Blood Group Biosynthesis'	galacglcgal14acglcgalgluside_hs(g) + gdpfuc(g) -> fuc13galacglcgal14acglcgalgluside_hs(g) + gdp(g) + h(g) '		'10690.1'	1	g) '	g	Golgi	0	Golgi	1
FUT99g'	Blood Group Biosynthesis'	galacglc13galacglcgal14acglcgalgluside_hs(g) + gdpfuc(g) -> fucgalacglc13galacglcgal14acglcgalgluside_hs(g) + gdp(g) + h(g) '		'10690.1'	1	g) '	g	Golgi	0	Golgi	1
G12MT1_L'	N-Glycan Biosynthesis'	gdpmann(c) + 0.1 m2mpdol_L(c) -> gdp(c) + h(c) + 0.1 m3mpdol_L(c) '		''	0	c) '	c	Cytosol	0	Cytosol	1
G12MT1_U'	N-Glycan Biosynthesis'	gdpmann(c) + 0.1 m2mpdol_U(c) -> gdp(c) + h(c) + 0.1 m3mpdol_U(c) '		''	0	c) '	c	Cytosol	0	Cytosol	1
G12MT2_L'	N-Glycan Biosynthesis'	gdpmann(c) + 0.1 m3mpdol_L(c) -> gdp(c) + h(c) + 0.1 m4mpdol_L(c) '		''	0	c) '	c	Cytosol	0	Cytosol	1
G12MT2_U'	N-Glycan Biosynthesis'	gdpmann(c) + 0.1 m3mpdol_U(c) -> gdp(c) + h(c) + 0.1 m4mpdol_U(c) '		''	0	c) '	c	Cytosol	0	Cytosol	1
G13MT_L'	N-Glycan Biosynthesis'	gdpmann(c) + 0.1 mpdol_L(c) -> gdp(c) + h(c) + 0.1 m1mpdol_L(c) '		'85365.1 or 85365.2'	1	c) '	c	Cytosol	0	Cytosol	1
G13MT_U'	N-Glycan Biosynthesis'	gdpmann(c) + 0.1 mpdol_U(c) -> gdp(c) + h(c) + 0.1 m1mpdol_U(c) '		'85365.1 or 85365.2'	1	c) '	c	Cytosol	0	Cytosol	1
G14T10g'	Keratan sulfate biosynthesis'	ksi_pre14(g) + udpgal(g) -> h(g) + ksi_pre15(g) + udp(g) '		'9334.1 or 2683.1 or 8704.1 or 8704.2 or 8703.1'	1	g) '	g	Golgi	0	Golgi	1
G14T11g'	Keratan sulfate biosynthesis'	ksi_pre17(g) + udpgal(g) -> h(g) + ksi_pre18(g) + udp(g) '		'9334.1 or 2683.1 or 8704.1 or 8704.2 or 8703.1'	1	g) '	g	Golgi	0	Golgi	1
G14T12g'	Keratan sulfate biosynthesis'	ksi_pre20(g) + udpgal(g) -> h(g) + ksi_pre21(g) + udp(g) '		'9334.1 or 2683.1 or 8704.1 or 8704.2 or 8703.1'	1	g) '	g	Golgi	0	Golgi	1
G14T13g'	Keratan sulfate biosynthesis'	ksi_pre23(g) + udpgal(g) -> h(g) + ksi_pre24(g) + udp(g) '		'9334.1 or 2683.1 or 8704.1 or 8704.2 or 8703.1'	1	g) '	g	Golgi	0	Golgi	1
G14T14g'	Keratan sulfate biosynthesis'	ksi_pre26(g) + udpgal(g) -> h(g) + ksi_pre27(g) + udp(g) '		'9334.1 or 2683.1 or 8704.1 or 8704.2 or 8703.1'	1	g) '	g	Golgi	0	Golgi	1
G14T15g'	Keratan sulfate biosynthesis'	ksi_pre29(g) + udpgal(g) -> h(g) + ksi_pre30(g) + udp(g) '		'9334.1 or 2683.1 or 8704.1 or 8704.2 or 8703.1'	1	g) '	g	Golgi	0	Golgi	1
G14T16g'	Keratan sulfate biosynthesis'	ksi_pre32(g) + udpgal(g) -> h(g) + ksi_pre33(g) + udp(g) '		'9334.1 or 2683.1 or 8704.1 or 8704.2 or 8703.1'	1	g) '	g	Golgi	0	Golgi	1
G14T17g'	Keratan sulfate biosynthesis'	ksi_pre35(g) + udpgal(g) -> h(g) + ksi_pre36(g) + udp(g) '		'9334.1 or 2683.1 or 8704.1 or 8704.2 or 8703.1'	1	g) '	g	Golgi	0	Golgi	1
G14T18g'	Keratan sulfate biosynthesis'	core4(g) + 2 udpgal(g) -> 2 h(g) + ksii_core4_pre1(g) + 2 udp(g) '		'9334.1 or 2683.1 or 8704.1 or 8704.2 or 8703.1'	1	g) '	g	Golgi	0	Golgi	1
G14T19g'	Keratan sulfate biosynthesis'	ksii_core4_pre3(g) + udpgal(g) -> h(g) + ksii_core4_pre4(g) + udp(g) '		'9334.1 or 2683.1 or 8704.1 or 8704.2 or 8703.1'	1	g) '	g	Golgi	0	Golgi	1
G14T20g'	Keratan sulfate biosynthesis'	ksii_core4_pre6(g) + udpgal(g) -> h(g) + ksii_core4_pre7(g) + udp(g) '		'9334.1 or 2683.1 or 8704.1 or 8704.2 or 8703.1'	1	g) '	g	Golgi	0	Golgi	1
G14T21g'	Keratan sulfate biosynthesis'	ksii_core4_pre9(g) + udpgal(g) -> h(g) + ksii_core4_pre10(g) + udp(g) '		'9334.1 or 2683.1 or 8704.1 or 8704.2 or 8703.1'	1	g) '	g	Golgi	0	Golgi	1
G14T2g'	Keratan sulfate biosynthesis'	ksii_core2_pre1(g) + udpgal(g) -> h(g) + ksii_core2_pre2(g) + udp(g) '		'9334.1 or 2683.1 or 8704.1 or 8704.2 or 8703.1'	1	g) '	g	Golgi	0	Golgi	1
G14T3g'	Keratan sulfate biosynthesis'	ksii_core2_pre3(g) + udpgal(g) -> h(g) + ksii_core2_pre4(g) + udp(g) '		'9334.1 or 2683.1 or 8704.1 or 8704.2 or 8703.1'	1	g) '	g	Golgi	0	Golgi	1
G14T4g'	Keratan sulfate biosynthesis'	ksii_core2_pre6(g) + udpgal(g) -> h(g) + ksii_core2_pre7(g) + udp(g) '		'9334.1 or 2683.1 or 8704.1 or 8704.2 or 8703.1'	1	g) '	g	Golgi	0	Golgi	1
G14T5g'	Keratan sulfate biosynthesis'	ksii_core2_pre9(g) + udpgal(g) -> h(g) + ksii_core2_pre10(g) + udp(g) '		'9334.1 or 2683.1 or 8704.1 or 8704.2 or 8703.1'	1	g) '	g	Golgi	0	Golgi	1
G14T6g'	Keratan sulfate biosynthesis'	ksi_pre2(g) + udpgal(g) -> h(g) + ksi_pre3(g) + udp(g) '		'9334.1 or 2683.1 or 8704.1 or 8704.2 or 8703.1'	1	g) '	g	Golgi	0	Golgi	1
G14T7g'	Keratan sulfate biosynthesis'	ksi_pre5(g) + udpgal(g) -> h(g) + ksi_pre6(g) + udp(g) '		'9334.1 or 2683.1 or 8704.1 or 8704.2 or 8703.1'	1	g) '	g	Golgi	0	Golgi	1
G14T8g'	Keratan sulfate biosynthesis'	ksi_pre8(g) + udpgal(g) -> h(g) + ksi_pre9(g) + udp(g) '		'9334.1 or 2683.1 or 8704.1 or 8704.2 or 8703.1'	1	g) '	g	Golgi	0	Golgi	1
G14T9g'	Keratan sulfate biosynthesis'	ksi_pre11(g) + udpgal(g) -> h(g) + ksi_pre12(g) + udp(g) '		'9334.1 or 2683.1 or 8704.1 or 8704.2 or 8703.1'	1	g) '	g	Golgi	0	Golgi	1
G14Tg'	N-Glycan Biosynthesis'	fn2m2masn(g) + 2 udpgal(g) -> 2 h(g) + l2fn2m2masn(g) + 2 udp(g) '		'9334.1 or 2683.1 or 8704.1 or 8704.2 or 8703.1'	1	g) '	g	Golgi	0	Golgi	1
G16MT_L'	N-Glycan Biosynthesis'	gdpmann(c) + 0.1 m1mpdol_L(c) -> gdp(c) + h(c) + 0.1 m2mpdol_L(c) '		''	0	c) '	c	Cytosol	0	Cytosol	1
G16MT_U'	N-Glycan Biosynthesis'	gdpmann(c) + 0.1 m1mpdol_U(c) -> gdp(c) + h(c) + 0.1 m2mpdol_U(c) '		''	0	c) '	c	Cytosol	0	Cytosol	1
G1M6MASNB1terg'	N-Glycan Biosynthesis'	g1m6masnB1(r) -> g1m6masnB1(g) '		''	0	g) '	g	Golgi	0	Golgi	1
G1M7MASNBterg'	N-Glycan Biosynthesis'	g1m7masnB(r) -> g1m7masnB(g) '		''	0	g) '	g	Golgi	0	Golgi	1
G1M7MASNCterg'	N-Glycan Biosynthesis'	g1m7masnC(r) -> g1m7masnC(g) '		''	0	g) '	g	Golgi	0	Golgi	1
G1M8MASNterg'	N-Glycan Biosynthesis'	g1m8masn(r) -> g1m8masn(g) '		''	0	g) '	g	Golgi	0	Golgi	1
G1PTT'	Nucleotide Sugar Metabolism'	dttp(c) + g1p(c) + h(c) -> dtdpglu(c) + ppi(c) '		''	0	c) '	c	Cytosol	0	Cytosol	1
G2M8MASNterg'	N-Glycan Biosynthesis'	g2m8masn(r) -> g2m8masn(g) '		''	0	g) '	g	Golgi	0	Golgi	1
G3M8MASNterg'	N-Glycan Biosynthesis'	g3m8masn(r) -> g3m8masn(g) '		''	0	g) '	g	Golgi	0	Golgi	1
G3PD1'	Glycerophospholipid Metabolism'	glyc3p(c) + nad(c) <=> dhap(c) + h(c) + nadh(c) '		'2819.1'	1	c) '	c	Cytosol	0	Cytosol	1
G3PD2m'	Glycolysis/Gluconeogenesis'	glyc3p(c) + fad(m) -> dhap(c) + fadh2(m) '		'2820.1'	1	m) '	m	Mitochondria	0	Mitochondria	1
G5SADrm'	Arginine and Proline Metabolism'	glu5sa(m) <=> 1pyr5c(m) + h(m) + h2o(m) '		''	0	m) '	m	Mitochondria	0	Mitochondria	1
G5SADs'	Urea cycle/amino group metabolism'	glu5sa(c) -> 1pyr5c(c) + h(c) + h2o(c) '		''	0	c) '	c	Cytosol	0	Cytosol	1
G5SDym'	Urea cycle/amino group metabolism'	glu5p(m) + h(m) + nadph(m) -> glu5sa(m) + nadp(m) + pi(m) '		'5832.1'	1	m) '	m	Mitochondria	0	Mitochondria	1
G6PDA'	Aminosugar Metabolism '	gam6p(c) + h2o(c) -> f6p(c) + nh4(c) '		'132789.1 or 10007.1'	1	c) '	c	Cytosol	0	Cytosol	1
G6PDH1er'	Pentose Phosphate Pathway'	g6p(r) + nad(r) -> 6pgl(r) + h(r) + nadh(r) '		'9563.1'	1	r) '	r	Ribosome	0	Ribosome	1
G6PDH1rer'	Pentose Phosphate Pathway'	g6p(r) + nad(r) <=> 6pgl(r) + h(r) + nadh(r) '		'9563.1'	1	r) '	r	Ribosome	0	Ribosome	1
G6PDH2r'	Pentose Phosphate Pathway'	g6p(c) + nadp(c) <=> 6pgl(c) + h(c) + nadph(c) '		'2539.1'	1	c) '	c	Cytosol	0	Cytosol	1
G6PDH2rer'	Pentose Phosphate Pathway'	g6p(r) + nadp(r) <=> 6pgl(r) + h(r) + nadph(r) '		'9563.1'	1	r) '	r	Ribosome	0	Ribosome	1
G6PPer'	Glycolysis/Gluconeogenesis'	g6p(r) + h2o(r) -> glc-D(r) + pi(r) '		'57818.1 or 2538.1 or 92579.1'	1	r) '	r	Ribosome	0	Ribosome	1
G6Pter'	Transport, Endoplasmic Reticular'	g6p(c) <=> g6p(r) '		'2542.1'	1	r) '	r	Ribosome	1	Transporter	1
GABAVESSEC'	Transport, Extracellular'	3 4abut(c) + atp(c) + h2o(c) -> adp(c) + h(c) + pi(c) + 3 4abut(e) '		'140679.1'	1	e) '	e	Extracellular	1	Transporter	1
GACMTRc'	Urea cycle/amino group metabolism'	amet(c) + gudac(c) <=> ahcys(c) + creat(c) + h(c) '		'2593.2 or 2593.1'	1	c) '	c	Cytosol	0	Cytosol	1
GACPAILter'	Transport, Endoplasmic Reticular'	gacpail_hs(c) -> gacpail_hs(r) '		''	0	r) '	r	Ribosome	1	Transporter	1
GAL3ST11'	Sphingolipid Metabolism'	galside_hs(g) + paps(g) -> h(g) + pap(g) + sgalside_hs(g) '		'9514.1'	1	g) '	g	Golgi	0	Golgi	1
GAL3ST12'	Sphingolipid Metabolism'	digalside_hs(g) + paps(g) -> digalsgalside_hs(g) + h(g) + pap(g) '		'9514.1'	1	g) '	g	Golgi	0	Golgi	1
GALACGLCGALGBSIDEte'	Transport, Extracellular'	galacglcgalgbside_hs(c) <=> galacglcgalgbside_hs(e) '		''	0	e) '	e	Extracellular	1	Transporter	1
GALACGLCGALGBSIDEtg'	Transport, Golgi Apparatus'	galacglcgalgbside_hs(c) <=> galacglcgalgbside_hs(g) '		''	0	g) '	g	Golgi	1	Transporter	1
GALASE10ly'	Keratan sulfate degradation'	h2o(l) + ksi_deg26(l) -> gal(l) + ksi_deg27(l) '		'2588.1 or 5476.1 or 2720.1 or 4758.1'	1	l) '	l	Lysosome	0	Lysosome	1
GALASE11ly'	Keratan sulfate degradation'	h2o(l) + ksi_deg29(l) -> gal(l) + ksi_deg30(l) '		'2588.1 or 5476.1 or 2720.1 or 4758.1'	1	l) '	l	Lysosome	0	Lysosome	1
GALASE12ly'	Keratan sulfate degradation'	h2o(l) + ksi_deg32(l) -> gal(l) + ksi_deg33(l) '		'2588.1 or 5476.1 or 2720.1 or 4758.1'	1	l) '	l	Lysosome	0	Lysosome	1
GALASE13ly'	Keratan sulfate degradation'	h2o(l) + ksi_deg35(l) -> gal(l) + ksi_deg36(l) '		'2588.1 or 5476.1 or 2720.1 or 4758.1'	1	l) '	l	Lysosome	0	Lysosome	1
GALASE14ly'	Keratan sulfate degradation'	h2o(l) + ksi_deg38(l) -> gal(l) + ksi_deg39(l) '		'2588.1 or 5476.1 or 2720.1 or 4758.1'	1	l) '	l	Lysosome	0	Lysosome	1
GALASE15ly'	Keratan sulfate degradation'	h2o(l) + ksi_deg40(l) -> gal(l) + ksi_deg41(l) '		'2588.1 or 5476.1 or 2720.1 or 4758.1'	1	l) '	l	Lysosome	0	Lysosome	1
GALASE16ly'	Keratan sulfate degradation'	2 h2o(l) + ksii_core2_deg2(l) -> 2 gal(l) + ksii_core2_deg3(l) '		'2588.1 or 5476.1 or 2720.1 or 4758.1'	1	l) '	l	Lysosome	0	Lysosome	1
GALASE17ly'	Keratan sulfate degradation'	h2o(l) + ksii_core2_deg5(l) -> gal(l) + ksii_core2_deg6(l) '		'2588.1 or 5476.1 or 2720.1 or 4758.1'	1	l) '	l	Lysosome	0	Lysosome	1
GALASE18ly'	Keratan sulfate degradation'	h2o(l) + ksii_core2_deg8(l) -> gal(l) + ksii_core2_deg9(l) '		'2588.1 or 5476.1 or 2720.1 or 4758.1'	1	l) '	l	Lysosome	0	Lysosome	1
GALASE19ly'	Keratan sulfate degradation'	f1a(l) + h2o(l) -> core6(l) + gal(l) '		'2588.1 or 5476.1 or 2720.1 or 4758.1'	1	l) '	l	Lysosome	0	Lysosome	1
GALASE1ly'	N-Glycan Degradation'	2 h2o(l) + l2n2m2mn(l) -> 2 gal(l) + n2m2mn(l) '		'2588.1 or 5476.1 or 2720.1 or 4758.1'	1	l) '	l	Lysosome	0	Lysosome	1
GALASE20ly'	Keratan sulfate degradation'	2 h2o(l) + ksii_core4_deg2(l) -> 2 gal(l) + ksii_core4_deg3(l) '		'2588.1 or 5476.1 or 2720.1 or 4758.1'	1	l) '	l	Lysosome	0	Lysosome	1
GALASE3ly'	Keratan sulfate degradation'	2 h2o(l) + ksi_deg5(l) -> 2 gal(l) + ksi_deg6(l) '		'2588.1 or 5476.1 or 2720.1 or 4758.1'	1	l) '	l	Lysosome	0	Lysosome	1
GALASE4ly'	Keratan sulfate degradation'	h2o(l) + ksi_deg8(l) -> gal(l) + ksi_deg9(l) '		'2588.1 or 5476.1 or 2720.1 or 4758.1'	1	l) '	l	Lysosome	0	Lysosome	1
GALASE5ly'	Keratan sulfate degradation'	h2o(l) + ksi_deg11(l) -> gal(l) + ksi_deg12(l) '		'2588.1 or 5476.1 or 2720.1 or 4758.1'	1	l) '	l	Lysosome	0	Lysosome	1
GALASE6ly'	Keratan sulfate degradation'	h2o(l) + ksi_deg14(l) -> gal(l) + ksi_deg15(l) '		'2588.1 or 5476.1 or 2720.1 or 4758.1'	1	l) '	l	Lysosome	0	Lysosome	1
GALASE7ly'	Keratan sulfate degradation'	h2o(l) + ksi_deg17(l) -> gal(l) + ksi_deg18(l) '		'2588.1 or 5476.1 or 2720.1 or 4758.1'	1	l) '	l	Lysosome	0	Lysosome	1
GALASE8ly'	Keratan sulfate degradation'	h2o(l) + ksi_deg20(l) -> gal(l) + ksi_deg21(l) '		'2588.1 or 5476.1 or 2720.1 or 4758.1'	1	l) '	l	Lysosome	0	Lysosome	1
GALASE9ly'	Keratan sulfate degradation'	h2o(l) + ksi_deg23(l) -> gal(l) + ksi_deg24(l) '		'2588.1 or 5476.1 or 2720.1 or 4758.1'	1	l) '	l	Lysosome	0	Lysosome	1
GALC'	Sphingolipid Metabolism'	galside_hs(l) + h2o(l) -> crm_hs(l) + gal(l) '		'2581.1'	1	l) '	l	Lysosome	0	Lysosome	1
GALFUC12GAL14ACGLCGALGLUSIDEte'	Transport, Extracellular'	galfuc12gal14acglcgalgluside_hs(e) <=> galfuc12gal14acglcgalgluside_hs(c) '		''	0	c) '	c	Cytosol	1	Transporter	1
GALFUC12GAL14ACGLCGALGLUSIDEtg'	Transport, Golgi Apparatus'	galfuc12gal14acglcgalgluside_hs(g) <=> galfuc12gal14acglcgalgluside_hs(c) '		''	0	c) '	c	Cytosol	1	Transporter	1
GALFUCGALACGLCGAL14ACGLCGALGLUSIDEte'	Transport, Extracellular'	galfucgalacglcgal14acglcgalgluside_hs(e) <=> galfucgalacglcgal14acglcgalgluside_hs(c) '		''	0	c) '	c	Cytosol	1	Transporter	1
GALFUCGALACGLCGAL14ACGLCGALGLUSIDEtg'	Transport, Golgi Apparatus'	galfucgalacglcgal14acglcgalgluside_hs(g) <=> galfucgalacglcgal14acglcgalgluside_hs(c) '		''	0	c) '	c	Cytosol	1	Transporter	1
GALGALFUCFUCGALACGLCGALACGLCGAL14ACGLCGALGLUSIDEte'	Transport, Extracellular'	galgalfucfucgalacglcgalacglcgal14acglcgalgluside_hs(e) <=> galgalfucfucgalacglcgalacglcgal14acglcgalgluside_hs(c) '		''	0	c) '	c	Cytosol	1	Transporter	1
GALGALFUCFUCGALACGLCGALACGLCGAL14ACGLCGALGLUSIDEtg'	Transport, Golgi Apparatus'	galgalfucfucgalacglcgalacglcgal14acglcgalgluside_hs(g) <=> galgalfucfucgalacglcgalacglcgal14acglcgalgluside_hs(c) '		''	0	c) '	c	Cytosol	1	Transporter	1
GALGALGALTHCRMte'	Transport, Extracellular'	galgalgalthcrm_hs(c) <=> galgalgalthcrm_hs(e) '		''	0	e) '	e	Extracellular	1	Transporter	1
GALGALGALTHCRMtg'	Transport, Golgi Apparatus'	galgalgalthcrm_hs(c) <=> galgalgalthcrm_hs(g) '		''	0	g) '	g	Golgi	1	Transporter	1
GALGLUSIDEtg'	Transport, Golgi Apparatus'	galgluside_hs(c) <=> galgluside_hs(g) '		''	0	g) '	g	Golgi	1	Transporter	1
GALGLUSIDEtl'	Transport, Lysosomal'	galgluside_hs(c) <=> galgluside_hs(l) '		''	0	l) '	l	Lysosome	1	Transporter	1
GALGT1'	Sphingolipid Metabolism'	galgluside_hs(g) + udpacgal(g) -> ga2_hs(g) + h(g) + udp(g) '		'2583.1'	1	g) '	g	Golgi	0	Golgi	1
GALGT2'	Sphingolipid Metabolism'	gm3_hs(g) + udpacgal(g) -> gm2_hs(g) + h(g) + udp(g) '		'2583.1'	1	g) '	g	Golgi	0	Golgi	1
GALGT3'	Sphingolipid Metabolism'	gd3_hs(g) + udpacgal(g) -> gd2_hs(g) + h(g) + udp(g) '		'2583.1'	1	g) '	g	Golgi	0	Golgi	1
GALGT4'	Sphingolipid Metabolism'	gt3_hs(g) + udpacgal(g) -> gt2_hs(g) + h(g) + udp(g) '		'2583.1'	1	g) '	g	Golgi	0	Golgi	1
GALK'	Galactose metabolism'	atp(c) + gal(c) -> adp(c) + gal1p(c) + h(c) '		'2585.2 or 2585.1 or 2584.1'	1	c) '	c	Cytosol	0	Cytosol	1
GALNACT1g'	Chondroitin / heparan sulfate biosynthesis'	cs,hs_linkage(g) + udpacgal(g) -> cs_pre(g) + h(g) + udp(g) '		'55454.1 or 55790.1'	1	g) '	g	Golgi	0	Golgi	1
GALNACT2g'	Chondroitin / heparan sulfate biosynthesis'	cs_a,b_pre2(g) + uacgam(g) -> cs_a,b_pre3(g) + h(g) + udp(g) '		'55454.1 or 337876.1 or 79586.1 or 22856.1 or 55790.1'	1	g) '	g	Golgi	0	Golgi	1
GALNACT3g'	Chondroitin / heparan sulfate biosynthesis'	cs_c_pre2(g) + uacgam(g) -> cs_c_pre3(g) + h(g) + udp(g) '		'55454.1 or 337876.1 or 79586.1 or 22856.1 or 55790.1'	1	g) '	g	Golgi	0	Golgi	1
GALNACT4g'	Chondroitin / heparan sulfate biosynthesis'	cs_d_pre3(g) + uacgam(g) -> cs_d_pre4(g) + h(g) + udp(g) '		'55454.1 or 337876.1 or 79586.1 or 22856.1 or 55790.1'	1	g) '	g	Golgi	0	Golgi	1
GALNACT5g'	Chondroitin / heparan sulfate biosynthesis'	cs_e_pre3(g) + uacgam(g) -> cs_e_pre4(g) + h(g) + udp(g) '		'55454.1 or 337876.1 or 79586.1 or 22856.1 or 55790.1'	1	g) '	g	Golgi	0	Golgi	1
GALOR'	Galactose metabolism'	gal(c) + h(c) + nadph(c) <=> galt(c) + nadp(c) '		'10327.2 or 231.1 or 10327.1'	1	c) '	c	Cytosol	0	Cytosol	1
GALSIDEtg'	Transport, Golgi Apparatus'	galside_hs(c) <=> galside_hs(g) '		''	0	g) '	g	Golgi	1	Transporter	1
GALSIDEtl'	Transport, Lysosomal'	galside_hs(c) <=> galside_hs(l) '		''	0	l) '	l	Lysosome	1	Transporter	1
GALT'	Galactose metabolism'	gal1p(c) + h(c) + utp(c) <=> ppi(c) + udpgal(c) '		'2592.2 or 2592.1 or 2592.3'	1	c) '	c	Cytosol	0	Cytosol	1
GALT2g'	Chondroitin / heparan sulfate biosynthesis'	lxser(g) + udpgal(g) -> h(g) + l2xser(g) + udp(g) '		'126792.1'	1	g) '	g	Golgi	0	Golgi	1
GALTg'	Chondroitin / heparan sulfate biosynthesis'	udpgal(g) + xser(g) -> h(g) + lxser(g) + udp(g) '		'11285.1'	1	g) '	g	Golgi	0	Golgi	1
GALU'	Galactose metabolism'	g1p(c) + h(c) + utp(c) <=> ppi(c) + udpg(c) '		'7360.2 or 7359.1 or 7360.1'	1	c) '	c	Cytosol	0	Cytosol	1
GALt1r'	Transport, Extracellular'	gal(e) <=> gal(c) '		'6515.1 or 6513.1 or 29988.1 or 81031.1 or 6514.1'	1	c) '	c	Cytosol	1	Transporter	1
GALt2_2'	Transport, Extracellular'	gal(e) + 2 h(e) <=> gal(c) + 2 h(c) '		'6523.1'	1	c) '	c	Cytosol	1	Transporter	1
GALt4'	Transport, Extracellular'	gal(e) + na1(e) <=> gal(c) + na1(c) '		'200010.1'	1	c) '	c	Cytosol	1	Transporter	1
GALt4_2'	Transport, Extracellular'	gal(e) + 2 na1(e) <=> gal(c) + 2 na1(c) '		'6523.1'	1	c) '	c	Cytosol	1	Transporter	1
GALtly'	Transport, Lysosomal'	gal(l) -> gal(c) '		''	0	c) '	c	Cytosol	1	Transporter	1
GAMYe'	Starch and Sucrose Metabolism'	glygn5(e) + h2o(e) -> Tyr-ggn(e) + malt(e) '		'8972.1'	1	e) '	e	Extracellular	0	Extracellular	1
GAMt1r'	Transport, Extracellular'	gam(e) <=> gam(c) '		'6517.1 or 6513.1 or 6514.1'	1	c) '	c	Cytosol	1	Transporter	1
GAO1'	Sphingolipid Metabolism'	accoa(c) + gd3_hs(c) -> coa(c) + oagd3_hs(c) '		'9197.1'	1	c) '	c	Cytosol	0	Cytosol	1
GAO1g'	Sphingolipid Metabolism'	accoa(g) + gd3_hs(g) -> coa(g) + oagd3_hs(g) '		'9197.1'	1	g) '	g	Golgi	0	Golgi	1
GAO2'	Sphingolipid Metabolism'	accoa(c) + gt3_hs(c) -> coa(c) + oagt3_hs(c) '		'9197.1'	1	c) '	c	Cytosol	0	Cytosol	1
GAO2g'	Sphingolipid Metabolism'	accoa(g) + gt3_hs(g) -> coa(g) + oagt3_hs(g) '		'9197.1'	1	g) '	g	Golgi	0	Golgi	1
GAPD'	Glycolysis/Gluconeogenesis'	g3p(c) + nad(c) + pi(c) <=> 13dpg(c) + h(c) + nadh(c) '		'2597.1 or 26330.1'	1	c) '	c	Cytosol	0	Cytosol	1
GARFT'	IMP Biosynthesis'	10fthf(c) + gar(c) <=> fgam(c) + h(c) + thf(c) '		'2618.1 or 2618.2'	1	c) '	c	Cytosol	0	Cytosol	1
GASNASE2ly'	N-Glycan Degradation'	h2o(l) + n2m2nmasn(l) -> Asn-X-Ser/Thr(l) + n2m2nm(l) '		'175.1'	1	l) '	l	Lysosome	0	Lysosome	1
GASNASE3ly'	Keratan sulfate degradation'	h2o(l) + ksi_deg1(l) -> Asn-X-Ser/Thr(l) + ksi_deg2(l) '		'175.1'	1	l) '	l	Lysosome	0	Lysosome	1
GASNASEly'	N-Glycan Degradation'	h2o(l) + s2l2n2m2masn(l) -> Asn-X-Ser/Thr(l) + s2l2n2m2m(l) '		'175.1'	1	l) '	l	Lysosome	0	Lysosome	1
GBA'	Sphingolipid Metabolism'	gluside_hs(c) + h2o(c) -> crm_hs(c) + glc-D(c) '		'2629.5 or 2629.3 or 2629.4 or 2629.1 or 2629.2'	1	c) '	c	Cytosol	0	Cytosol	1
GBAl'	Sphingolipid Metabolism'	gluside_hs(l) + h2o(l) -> crm_hs(l) + glc-D(l) '		'2629.5 or 2629.3 or 2629.4 or 2629.1 or 2629.2'	1	l) '	l	Lysosome	0	Lysosome	1
GBGT1'	Sphingolipid Metabolism'	gbside_hs(g) + udpacgal(g) -> acgagbside_hs(g) + h(g) + udp(g) '		'26301.1'	1	g) '	g	Golgi	0	Golgi	1
GBSIDEte'	Transport, Extracellular'	gbside_hs(c) <=> gbside_hs(e) '		''	0	e) '	e	Extracellular	1	Transporter	1
GBSIDEtl'	Transport, Lysosomal'	gbside_hs(c) <=> gbside_hs(l) '		''	0	l) '	l	Lysosome	1	Transporter	1
GCALDD'	Glyoxylate and Dicarboxylate Metabolism'	gcald(c) + h2o(c) + nad(c) -> glyclt(c) + 2 h(c) + nadh(c) '		[1x108 char]	1	c) '	c	Cytosol	0	Cytosol	1
GCALDDm'	Glyoxylate and Dicarboxylate Metabolism'	gcald(m) + h2o(m) + nad(m) -> glyclt(m) + 2 h(m) + nadh(m) '		[1x81 char]	1	m) '	m	Mitochondria	0	Mitochondria	1
GCC2am'	Glycine, Serine, and Threonine Metabolism'	gly(m) + h(m) + lpam(m) <=> alpam(m) + co2(m) '		'2653.1 or 275.1 or 1738.1 or 2731.1'	1	m) '	m	Mitochondria	0	Mitochondria	1
GCC2bim'	Glycine, Serine, and Threonine Metabolism'	alpam(m) + thf(m) -> dhlam(m) + mlthf(m) + nh4(m) '		'2653.1 or 275.1 or 1738.1 or 2731.1'	1	m) '	m	Mitochondria	0	Mitochondria	1
GCC2cm'	Glycine, Serine, and Threonine Metabolism'	dhlam(m) + nad(m) <=> h(m) + lpam(m) + nadh(m) '		'2653.1 or 275.1 or 1738.1 or 2731.1'	1	m) '	m	Mitochondria	0	Mitochondria	1
GCCam'	Glycine, Serine, and Threonine Metabolism'	gly(m) + h(m) + lpro(m) <=> alpro(m) + co2(m) '		'2653.1 or 275.1 or 1738.1 or 2731.1'	1	m) '	m	Mitochondria	0	Mitochondria	1
GCCbim'	Glycine, Serine, and Threonine Metabolism'	alpro(m) + thf(m) -> dhlpro(m) + mlthf(m) + nh4(m) '		'2653.1 or 275.1 or 1738.1 or 2731.1'	1	m) '	m	Mitochondria	0	Mitochondria	1
GCCcm'	Glycine, Serine, and Threonine Metabolism'	dhlpro(m) + nad(m) <=> h(m) + lpro(m) + nadh(m) '		'2653.1 or 275.1 or 1738.1 or 2731.1'	1	m) '	m	Mitochondria	0	Mitochondria	1
GCHOLAt2'	Transport, Extracellular'	gchola(e) + 2 na1(e) -> gchola(c) + 2 na1(c) '		'6555.1 or 6554.1'	1	c) '	c	Cytosol	1	Transporter	1
GCHOLAt3'	Transport, Extracellular'	atp(c) + gchola(c) + h2o(c) -> adp(c) + h(c) + pi(c) + gchola(e) '		'8647.1 or 8714.2 or 8714.3 or 8714.1'	1	e) '	e	Extracellular	1	Transporter	1
GCHOLAte'	Transport, Extracellular'	gchola(e) <=> gchola(c) '		''	0	c) '	c	Cytosol	1	Transporter	1
GCHOLAtx'	Transport, Peroxisomal'	gchola(x) <=> gchola(c) '		''	0	c) '	c	Cytosol	1	Transporter	1
GCNTg'	Blood Group Biosynthesis'	galacglcgal14acglcgalgluside_hs(g) + uacgam(g) -> acglcgalacglcgal14acglcgalgluside_hs(g) + h(g) + udp(g) '		'2651.1'	1	g) '	g	Golgi	0	Golgi	1
GD1B2te'	Transport, Extracellular'	gd1b2_hs(c) <=> gd1b2_hs(e) '		''	0	e) '	e	Extracellular	1	Transporter	1
GD1B2tg'	Transport, Golgi Apparatus'	gd1b2_hs(c) <=> gd1b2_hs(g) '		''	0	g) '	g	Golgi	1	Transporter	1
GD1Cte'	Transport, Extracellular'	gd1c_hs(c) <=> gd1c_hs(e) '		''	0	e) '	e	Extracellular	1	Transporter	1
GD1Ctg'	Transport, Golgi Apparatus'	gd1c_hs(c) <=> gd1c_hs(g) '		''	0	g) '	g	Golgi	1	Transporter	1
GDCHOLAte'	Transport, Extracellular'	gdchola(e) <=> gdchola(c) '		''	0	c) '	c	Cytosol	1	Transporter	1
GDCHOLAtx'	Transport, Peroxisomal'	gdchola(x) <=> gdchola(c) '		''	0	c) '	c	Cytosol	1	Transporter	1
GDPFUCtg'	Transport, Golgi Apparatus'	gdpfuc(c) + gmp(g) <=> gmp(c) + gdpfuc(g) '		'55343.1'	1	g) '	g	Golgi	1	Transporter	1
GDPtg'	Transport, Golgi Apparatus'	gdp(c) <=> gdp(g) '		''	0	g) '	g	Golgi	1	Transporter	1
GF6PTA'	Aminosugar Metabolism '	f6p(c) + gln-L(c) -> gam6p(c) + glu-L(c) '		'9945.1 or 2673.1'	1	c) '	c	Cytosol	0	Cytosol	1
GFUCS'	Fructose and Mannose Metabolism'	gdpddman(c) + h(c) + nadph(c) -> gdpfuc(c) + nadp(c) '		'7264.1'	1	c) '	c	Cytosol	0	Cytosol	1
GGH-10FTHF5GLUe'	Folate Metabolism'	10fthf5glu(e) + 4 h2o(e) -> 10fthf(e) + 4 glu-L(e) '		'8836.1'	1	e) '	e	Extracellular	0	Extracellular	1
GGH-10FTHF5GLUl'	Folate Metabolism'	10fthf5glu(l) + 4 h2o(l) -> 10fthf(l) + 4 glu-L(l) '		'8836.1'	1	l) '	l	Lysosome	0	Lysosome	1
GGH-10FTHF6GLUe'	Folate Metabolism'	10fthf6glu(e) + h2o(e) -> 10fthf5glu(e) + glu-L(e) '		'8836.1'	1	e) '	e	Extracellular	0	Extracellular	1
GGH-10FTHF6GLUl'	Folate Metabolism'	10fthf6glu(l) + h2o(l) -> 10fthf5glu(l) + glu-L(l) '		'8836.1'	1	l) '	l	Lysosome	0	Lysosome	1
GGH-10FTHF7GLUe'	Folate Metabolism'	10fthf7glu(e) + h2o(e) -> 10fthf6glu(e) + glu-L(e) '		'8836.1'	1	e) '	e	Extracellular	0	Extracellular	1
GGH-10FTHF7GLUl'	Folate Metabolism'	10fthf7glu(l) + h2o(l) -> 10fthf6glu(l) + glu-L(l) '		'8836.1'	1	l) '	l	Lysosome	0	Lysosome	1
GGH-5DHFe'	Folate Metabolism'	5dhf(e) + 4 h2o(e) -> dhf(e) + 4 glu-L(e) '		'8836.1'	1	e) '	e	Extracellular	0	Extracellular	1
GGH-5DHFl'	Folate Metabolism'	5dhf(l) + 4 h2o(l) -> dhf(l) + 4 glu-L(l) '		'8836.1'	1	l) '	l	Lysosome	0	Lysosome	1
GGH-5THFe'	Folate Metabolism'	5thf(e) + 4 h2o(e) -> 4 glu-L(e) + thf(e) '		'8836.1'	1	e) '	e	Extracellular	0	Extracellular	1
GGH-5THFl'	Folate Metabolism'	5thf(l) + 4 h2o(l) -> 4 glu-L(l) + thf(l) '		'8836.1'	1	l) '	l	Lysosome	0	Lysosome	1
GGH-6DHFe'	Folate Metabolism'	6dhf(e) + h2o(e) -> 5dhf(e) + glu-L(e) '		'8836.1'	1	e) '	e	Extracellular	0	Extracellular	1
GGH-6DHFl'	Folate Metabolism'	6dhf(l) + h2o(l) -> 5dhf(l) + glu-L(l) '		'8836.1'	1	l) '	l	Lysosome	0	Lysosome	1
GGH-6THFe'	Folate Metabolism'	6thf(e) + h2o(e) -> 5thf(e) + glu-L(e) '		'8836.1'	1	e) '	e	Extracellular	0	Extracellular	1
GGH-6THFl'	Folate Metabolism'	6thf(l) + h2o(l) -> 5thf(l) + glu-L(l) '		'8836.1'	1	l) '	l	Lysosome	0	Lysosome	1
GGH-7DHFe'	Folate Metabolism'	7dhf(e) + h2o(e) -> 6dhf(e) + glu-L(e) '		'8836.1'	1	e) '	e	Extracellular	0	Extracellular	1
GGH-7DHFl'	Folate Metabolism'	7dhf(l) + h2o(l) -> 6dhf(l) + glu-L(l) '		'8836.1'	1	l) '	l	Lysosome	0	Lysosome	1
GGH-7THFe'	Folate Metabolism'	7thf(e) + h2o(e) -> 6thf(e) + glu-L(e) '		'8836.1'	1	e) '	e	Extracellular	0	Extracellular	1
GGH-7THFl'	Folate Metabolism'	7thf(l) + h2o(l) -> 6thf(l) + glu-L(l) '		'8836.1'	1	l) '	l	Lysosome	0	Lysosome	1
GGLUCT'	Glutathione Metabolism'	gluala(e) -> 5oxpro(c) + ala-L(c) '		'2655.1'	1	c) '	c	Cytosol	0	Cytosol	1
GGNG'	Starch and Sucrose Metabolism'	Tyr-ggn(c) + 8 udpg(c) -> ggn(c) + 8 h(c) + 8 udp(c) '		'8908.1 or 2997.1 or 2998.1 or 2992.1'	1	c) '	c	Cytosol	0	Cytosol	1
GGT5r'	Eicosanoid Metabolism'	h2o(r) + leuktrC4(r) <=> glu-L(r) + leuktrD4(r) '		'2687.1'	1	r) '	r	Ribosome	0	Ribosome	1
[truncated: 1,729 more rows]
